# Supplementary material for: Melanocortin 1 receptor mediates melanin production by interacting with the BBSome in primary cilia
Source: PLoS Biol. 2024 Dec 2;22(12):e3002940. doi: 10.1371/journal.pbio.3002940 (PMC11637432; doi:10.1371/journal.pbio.3002940)
Supplement: S1 Data — Corresponding figure numbers are indicated in each Excel worksheet. (XLSX) [file pbio.3002940.s011.xlsx]

## Sheet: Figure 1
Fig. 1A
Term	PValue	Genes
GO:0032402~melanosome transport	1.92384e-23	BBS2, RAB1A, MKKS, MREG, DCTN2, ARL6, DCTN1, ASIP, MYO5A, RAB27A, RAB11A, RAB11B, BLOC1S5, GPR143, BLOC1S6, BLOC1S3, BBS7, RAB17, BBS4
GO:0043473~pigmentation	1.92384e-23	SZT2, EDA, CITED1, EN1, HPS3, HPS5, TYR, LYST, ARCN1, EDAR, FIG4, ATRN, MC1R, KIT, BLOC1S3, NF1, SNAI2, DRD2, ATP7A
GO:0045944~positive regulation of transcription from RNA polymerase II promoter	9.20758e-23	RB1, RAX, NR3C1, RBPJ, ETS1, SOX2, YY1, SOX18, MYC, RUVBL2, CREB3L2, SOX9, PKNOX1, TP63, MEN1, MEF2C, HGF, MITF, SOX10, LMX1A, SMO, RAF1, TP53, NOTCH1, CTBP2, PRKDC, CTR9, GATA3, RTF1, ADRB2, RAD21, MYO6, DRD2, WNT1, CGA, PPARGC1A, TFAP2A, TFAP2C, TFAP2E, WNT3A, VDR, SUPT5H, BMP5, SMARCA4, CDK7, MC1R, NR4A3, MAFB, LHX2, MESP1, DDX3X, BMPR2, CITED1, THRA, CHD7, SLC40A1, BRCA1, FOXM1, MYSM1, MEOX1,…
GO:0030318~melanocyte differentiation	4.52654e-22	USP13, OCA2, MEF2C, MREG, CITED1, EDN3, TYRP1, HPS4, MYO5A, RAB27A, HPS6, MITF, SOX10, GLI3, BLOC1S6, EDNRB, KIT, BCL2
GO:0045893~positive regulation of transcription, DNA-templated	1.46357e-14	RB1, MESP1, CITED1, ILK, BRCA1, FOXM1, BRCA2, ETS1, GLI3, SOX2, IKBKB, MED12, MED14, SHH, ZIC2, SOX18, MYC, CREB3L2, SOX9, CEP290, TP63, MAP2K1, MEF2C, MAP2K2, PAX3, MITF, DNM2, IRF4, TP53, BLM, HDAC2, NOTCH1, SRC, HDAC1, LEF1, PSEN1, GATA3, PCBD1, WNT1, PPARGC1A, BPTF, MAPK3, TFAP2A, ZBTB17, FZD4, CDKN2A, WNT3A, PTCH1, SMARCA5, WNT7A, GDF6, HIPK2, SMARCA4, REST, CDK7, LHX2, ERCC2, CTNNB1, TAF4, …
GO:0032438~melanosome organization	1.51491e-14	PMEL, TYRP1, ASIP, SHROOM2, AP3D1, DTNBP1, AP3B1, LYST, BLOC1S4, BLOC1S5, GPR143, BLOC1S6, KIF13A, BLOC1S3
GO:0000122~negative regulation of transcription from RNA polymerase II promoter	5.39675e-13	RB1, NRARP, PRDM1, FOXM1, RBPJ, GLI3, CDC73, SOX2, UXT, YY1, RPS14, SHH, EDNRB, SOX18, MYC, SUFU, TP63, MEN1, FOXD3, MEF2C, EDN1, EED, USP3, EN1, MITF, DICER1, OVOL1, SFPQ, ZEB2, AEBP2, SMO, TRAF6, TP53, HDAC2, NOTCH1, CTBP2, TMPRSS6, HDAC1, CTR9, MEPCE, LEF1, RTF1, PSEN1, GATA3, BARX2, RNF2, RXRA, HES1, BPTF, TFAP2A, HEXIM1, TFAP2C, USP9X, VDR, CAV1, PTCH1, NR0B1, SUPT5H, HIPK2, SMARCA4, TBX15, …
GO:0042438~melanin biosynthetic process	1.28969e-12	OCA2, PMEL, SLC45A2, MC1R, CITED1, DCT, ASIP, TYRP1, MYO5A, CTNS, TYR
GO:0048538~thymus development	1.90358e-11	CTC1, MAP2K1, PRKDC, BRAF, GATA3, PSEN1, TYR, SHH, BCL2L11, MAFB, BCL2, CTNNB1, HES1, RAF1, RAG1, MAPK3
GO:0060271~cilium morphogenesis	3.54069e-11	RAB1A, NOTCH1, ARL6, CCDC28B, RPGR, KIF3A, NOTO, FLNA, POC1B, BBS7, RILP, CEP290, SNAP29, BBS4, RAB8A, BBS2, BBS1, MKKS, IFT122, OCRL, BBIP1, DNM2, TTC8, WDPCP, RAB17, ATP6V0D1
GO:0042384~cilium assembly	1.79347e-10	BBS2, BBS1, MKKS, ARL6, RAB3IP, IFT122, OCRL, BBIP1, CCDC28B, RPGR, TTC8, KIF3A, FLNA, POC1B, WDPCP, BBS7, EXOC5, RAB17, ATP6V0D1, PCNT, CEP290, SNAP29, BBS4, RAB8A
GO:0006281~DNA repair	2.44607e-10	BLM, INO80E, XPA, XPC, BRCA1, FOXM1, RECQL4, WRN, RUVBL2, CHEK1, NBN, POLH, MEN1, FANCI, UVRAG, PARP3, MCRS1, USP3, USP45, FANCA, FANCC, USP28, DDB2, MSH6, POLA1, RAD50, MSH2, ERCC3, FANCD2, ERCC4, ATM, ERCC5, ATR
GO:0010628~positive regulation of gene expression	3.89438e-09	EDA, DDX3X, CITED1, LEF1, BRCA1, PRDM1, CDC42, CDH3, ERBB3, MYC, GPER1, HRAS, TFAP2A, MAP2K1, MEF2C, ITGA3, WNT3A, VDR, CAV1, DTNBP1, RAB27A, BRAF, MITF, TERF2, EDAR, SFRP4, SMO, STAR, KIT, MDM2, CRH, KRAS, TP53
	Fig. 1C						Fig. 1D					Fig. 1K						Fig. 1G					Fig. 1J									Fig. 1L									Fig. 1N
	Samples	Replicates	Cell number	Cilia number	Ciliated cells (%)		Mock	UV	α-MSH	UV+α-MSH		Samples	Replicates	Cell number	Cilia number	Ciliated cells (%)		Mock Vehicle	Mock ASIP	UV+α-MSH Vehicle	UV+α-MSH ASIP		Mock DMSO	UV DMSO	α-MSH DMSO	UV+α-MSH DMSO	Mock Cyto D	UV Cyto D	α-MSH Cyto D	UV+α-MSH Cyto D		Mock DMSO	UV DMSO	α-MSH DMSO	UV+α-MSH DMSO	Mock Cyto D	UV Cyto D	α-MSH Cyto D	UV+α-MSH Cyto D		Mock DMSO	UV DMSO	α-MSH DMSO	UV+α-MSH DMSO	Mock Cyto D	UV Cyto D	α-MSH Cyto D	UV+α-MSH Cyto D
	Mock	Replicate#1	157	50	31.85		2.81	4.88	2.16	2.43		Mock DMSO	Replicate#1	1221	14	1.15		2.64	3.71	3.44	0.89		7.9	1.74	3.08	7.9	3.24	3.45	5.88	7.79		1.33	1.78	2.13	4.09	3.89	2.7	2.04	3.35		3.52	3	2.25	3.62	4.19	3.15	3.62	5.57
		Replicate#2	112	38	33.93		3.15	3.02	4.34	2.91			Replicate#2	1100	16	1.45		2.54	3.44	2.81	2.69		3.09	1.71	3.66	4.44	1.66	4.09	6.06	4.16		1.22	0.88	2.59	3.25	4.24	1.88	5.5	7.03		2.78	3.54	2.6	2.75	3.38	3.99	3.58	4.5
		Replicate#3	141	43	30.5		2.01	1.94	1.62	3.54			Replicate#3	1102	12	1.09		0.87	1.33	1.59	3.47		3.04	2.63	5.67	5.11	1.3	4.89	5.97	8.57		1.61	0.98	3.22	3.25	2.27	2.52	4.71	3.84		2.52	3.25	2.01	2.96	3.83	3.6	4.88	5.88
		Replicate#4	115	31	26.96		1.56	2.46	4.01	5.18		UV DMSO	Replicate#1	1000	58	5.8		2.43	0.73	4.55	2.62		5.89	5.88	4.47	5.31	4.06	3.57	5.06	3.74		2.05	1.11	2.09	4.22	2.55	3.62	2.67	6.53		2.81	2.9	3.51	3.01	3.49	3.84	2.54	3.94
		Replicate#5	147	54	36.73		1.16	3.36	4.53	4.01			Replicate#2	1000	49	4.9		3.29	3.7	4.84	3.03		2.06	2	4.58	4.36	2.63	5.7	4.15	13.55		3.01	2.23	2.65	2.17	1.32	2.23	2.74	3.21		2.54	3.44	2.06	3.63	3.16	2.91	3.69	2.77
	UV	Replicate#1	147	66	44.9		1.74	2.12	2.3	2.33			Replicate#3	1006	55	5.47		3.4	1.35	3.98	2.87		2.44	1.83	3.04	3.45	1.74	2.68	2.62	4.73		1.46	1.83	3.36	2.89	2.52	1.86	3.17	3.29		2.6	3.04	3.94	3.74	3.25	3.48	2.83	3.31
		Replicate#2	108	47	43.52		1.68	3	2.91	3.65		α-MSH DMSO	Replicate#1	1022	66	6.46		3.04	1.52	2.86	1.8		4.46	2.44	3.72	5.25	4.52	6.51	4.26	6.42		1.35	2.29	2.63	2.78	2.36	5.82	1.55	4.45		2.78	2.67	4.29	3.68	3.53	3.45	4.71	3.31
		Replicate#3	116	50	43.1		3.24	1.61	3.6	4.23			Replicate#2	1001	54	5.39		0.56	3.03	2.43	0.98		3.49	3.01	3.23	5.63	3.26	4.71	2.65	5.54		1.61	2.78	3.29	3.75	1.55	1.65	2.62	5.21		3.36	3.11	2.04	2.96	3.58	4.45	3.54	2.94
		Replicate#4	137	47	34.31		2.42	1.59	2.31	2.54			Replicate#3	1033	61	5.91		3.69	3.1	4.16	2.63		5.15	2.86	3.08	3.72	2.77	4.08	6.23	3.64		3.76	2.79	2.25	3.44	2.5	3.05	2.31	3.68		2.81	3.22	2.84	3.93	3	3.82	4.04	4.71
		Replicate#5	106	46	43.4		3.11	1.7	1.68	3.3		UV+α-MSH DMSO	Replicate#1	1100	188	17.09		3.01	2.67	3.43	1.36		2.75	3.34	3.88	6.66	2.58	3.3	3.27	5.43		2.52	2.94	2.44	3.13	3.42	2.29	2.82	3.44		3	2.49	4.24	2.93	3.21	3.1	2.9	3.45
	α-MSH	Replicate#1	133	61	45.86		1.13	3.48	3.74	4.86			Replicate#2	1000	140	14		2.82	0.68	1.35	1.17		3.33	2.63	3.83	6.54	3.65	4.3	3.53	3.58		2.49	2.29	3.4	3.15	1.24	4.72	2.58	3.87		2.7	2.88	2.27	3.93	4.12	4.16	3.2	3.49
		Replicate#2	121	56	46.28		1.26	1.83	2.48	4.86			Replicate#3	1007	135	13.41		1.56	3.25	2.46	3.37		2.61	1.92	1.82	5.97	1.83	4.28	4.72	2.95		2.19	2.49	2.34	3.57	2.52	1.78	2.85	3.34		3.16	2.72	2.06	2.96	3.41	2.68	4.21	3.33
		Replicate#3	101	49	48.51		1.5	2.54	2.54	4.02		Mock Cyto D	Replicate#1	1000	126	12.6		3.17	2.82	3.72	2.58		4.28	2.81	3.61	4.65	2.43	6.42	6.04	4.93		1.75	2.96	2.43	2.05	2.4	2.2	2.26	2.81		3.1	2.92	2.92	3.04	3.14	3.37	3.55	3.47
		Replicate#4	104	40	38.46		1.37	3.47	3.39	4.31			Replicate#2	1001	161	16.08		3.79	2.41	2.41	3.72		2.08	3.76	2.36	6.53	1.92	5.06	6.94	5.25		2.04	2.88	2.81	3.01	3.94	2.36	2.23	4.54		3.3	2.75	3.84	3.37	3.57	4.08	3.56	3.27
		Replicate#5	115	37	32.17		1.56	2.13	2.12	2.91			Replicate#3	1119	149	13.32		0.68	3.11	4.7	3.24		2.02	1.66	2.83	3.26	3.26	4.57	4.65	3.94		2.38	1.79	2.97	3.01	2.23	2.46	3.02	3.52		2.64	3.21	3.03	3.1	3.42	3.1	3.31	3.94
	UV + α-MSH	Replicate#1	111	64	57.66		1.23	1.28	4.89	2.45		UV Cyto D	Replicate#1	1121	227	20.42		0.56	2.38	3.94	2.77		2.3	5.54	2	6	2.61	2.51	3.98	5.46		1.51	1.9	1.87	3.3	2.98	2.6	3.52	2.55		3.01	3.43	3.54	3.29	3.38	3.94	3.17	3.76
		Replicate#2	129	70	54.26		2.15	1.16	2.66	2.7			Replicate#2	1000	226	22.6		3.24	1.21	2.57	0.8		2.06	1.54	7.05	4.58	2.18	2.42	4.27	5.66		1.21	1.31	2.93	1.86	1.92	2.09	3.5	4.24		2.96	2.9	3.77	2.56	3.73	3.62	3.33	4.49
		Replicate#3	151	91	60.26		2.51	5.24	4.05	4.46			Replicate#3	1009	206	18.27		0.78	1.39	3.73	4.03		1.61	2.02	4.28	7.05	4.67	3.72	1.46	5.59		2.48	3.04	2.63	2.96	2.19	2.36	3.1	4.84		2.87	2.84	2.98	2.6	3.83	3.4	3.15	3.16
		Replicate#4	122	76	62.3		4.47	1.98	2.79	4.23		α-MSH Cyto D	Replicate#1	1011	210	20.77		1.34	2.68	3.59	1.69		2.14	4.55	1.92	5.56	3.32	2.61	2.49	5.15		2.05	3.01	2.54	3.15	2.81	2.84	3.04	5.64		2.75	3.73	2.84	2.29	3.99	3.81	3.08	3.37
		Replicate#5	121	70	57.85		2.51	1.07	1.88	5.16			Replicate#2	1120	199	17.77		2.15	2	2.43	0.66		2.98	2.53	2.02	3.64	3.24	3.33	5.28	6.48		3.69	2.04	2.89	1.67	2.23	2.64	5.85	4.3		2.96	2.64	3.16	3.23	4.52	3.73	3.64	3.53
							1.85	2.24	3.77	3.11			Replicate#3	1091	212	19.43		1.99	1.7	3.27	2.84		5.27	1.54	2.36	4.52	5.35	3.7	4.92	4.42		1.32	2.08	3.33	2.43	1.91	3.66	5.81	1.38		2.88	3.6	3.29	3.63	3.8	3.51	3.78	3.42
	Fig. 1F						2.06	1.68	3.29	1.79		UV+α-MSH Cyto D	Replicate#1	1011	344	34.03		1.87	2.05	3.88	2.49		1.83	3.51	3.14	6.32	3.53	5.78	3.37	6.06		1.46	1.92	3.3	1.71	1.71	2.94	3.78	3.69		3.04	3.66	2.02	3.45	3.22	4.05	4.99	3.04
	Samples	Replicates	Cell number	Cilia number	Ciliated cells (%)		2.81	2.54	3.18	4.85			Replicate#2	1000	310	31		2.62	1.46	3.09	1.89		2.02	3.12	2	3.26	2.12	4.18	3.93	3.39		1.32	1.65	1.81	2.23	3.68	3.82	5.7	3.41		3.19	3.05	3.46	2.79	4.07	5.28	4.83	4.52
	Mock Vehicle	Replicate#1	112	34	30.36		2.16	2.69	2.07	3.33			Replicate#3	1008	310	30.75		2.1	1.25	2.6	2.72		1.83	2.14	2.59	3.89	2.57	2.68	6.23	5.69		1.39	2.26	2.44	2.5	2.49	1.71	1.73	3.72		3.01	2.36	3.36	2.81	6.15	3.67	4.28	3.7
		Replicate#2	134	41	30.6		1.43	2.66	2.09	3.17								1.64	1.64	2.33	1.86		4.71	4.28	3.14	3.57	2.78	7.66	6.94	6.9		1.99	1.95	1.83	2.48	2.38	6.33	4.13	2.34		2.56	3.01	3.66	3.51	3.73	3.27	3.99	3.99
		Replicate#3	111	29	26.13		3.32	3.75	2.51	5.48								3.08	3.04	4.62	1.25		3.65	2.83	1.92	4.79	2.32	4.97	5.86	9.54		1.71	2.5	3.54	2.48	3.11	3.7	1.8	3.66		2.78	3.08	3.24	3.05	2.92	4.1	4.73	2.88
	Mock ASIP	Replicate#1	103	26	25.24		1.55	2.21	2.12	4.82								1.14	0.56	1.17	3.79		2.14	2.98	4.37	3.13	2.8	3.72	4.37	5.05		0.59	3.41	2.83	3.05	2.07	3.95	4.42	5.09		2.94	3.34	3.18	4.17	3.23	3.4	4.58	3.48
		Replicate#2	114	35	30.7		2.42	4.17	3.47	3.6		Fig. 1M						3.04	2.66	1.23	3.38		3.66	2.29	2.23	2.63	5.88	5.36	6.55	12.94		0.62	2.76	3.33	3.73	3.01	3.34	2.72	3.84		2.6	2.63	3.59	3.27	3.45	3.34	3.53	3.2
		Replicate#3	123	37	30.08		3.05	1.7	1.7	4.23		Samples	Replicates	Cell number	Cilia number	Ciliated cells (%)		1.64	1.54	2.44	0.79		1.82	3.49	3.12	5.05	5.15	4.02	3.62	8.04		1.64	2.27	2.7	2.38	2.19	1.61	3.07	3.7		2.56	3.13	2.25	2.94	3.02	3.56	3.51	4.06
	UV+α-MSH Vehicle	Replicate#1	111	63	56.76		2.79	2.78	2.45	2.48		Mock DMSO	Replicate#1	1020	320	31.33		1.69	1.36	1.51	1.87		3.26	1.95	1.01	4.29	2.63	4.58	4.39	7.28		3	2.87	2.78	2.81	3.08	1.61	5.21	3.52		2.67	3	3.45	3.22	3.44	3.61	3.84	4.01
		Replicate#2	119	61	51.26		1.94	1.07	3.65	4.85			Replicate#2	1195	336	28.12		2.07	2.01	2.53	2.04		2.28	3.95	3.19	4.09	5.3	4.54	4.27	12.47		1.18	2.59	2.92	2.75	1.65	2.52	3.46	3.25		3.42	2.98	2.12	3.25	4.07	3.13	3.57	3.11
		Replicate#3	126	65	51.59		1.34	3.38	2.87	4.31			Replicate#3	1020	320	31.37		1.42	1.76	2.76	2.58		3.43	2.73	2.61	6.79	4.76	4.21	3.27	6.87		1.76	1.91	2.96	2.62	1.87	2.87	3.17	6		2.55	3	2.99	3.15	3.37	3.32	4.06	3.84
	UV+α-MSH ASIP	Replicate#1	132	48	36.36		0.98	1.94	2.15	2.58		UV DMSO	Replicate#1	1080	387	35.83		1.89	1.51	2.54	2.39		2.81	5	4.24	3.23	3.16	3.93	4.63	5.86		1.18	2.07	2.46	3.08	2.52	2.27	5.33	4.12		2.84	3.33	3.58	2.96	3.52	2.91	4.13	3.73
		Replicate#2	137	45	32.85		1.07	2.73	2.42	2.54			Replicate#2	1020	374	36.67		1.67	1.95	2.73	1.63		2.46	3.69	3.49	5.74	3.45	7.27	4.27	5.11		2.84	3.21	1.92	2.49	1.99	2.78	5.18	5.04		2.59	2.91	3.87	3.04	3.08	4.04	4.52	3.7
		Replicate#3	126	52	41.27		3.11	2.82	1.32	2.6			Replicate#3	1117	357	31		2.16	2.09	2.6	1.7		2.23	2.44	5.46	5.46	5.67	5.79	3.27	6.18		2.93	1.83	3.54	2.17	2.84	3.27	4.98	4.4		3.48	4.26	3.47	3.48	5.69	3.38	4.32	4.26
							2.16	3.71	1.32	4.43		α-MSH DMSO	Replicate#1	1110	308	27.75		1.49	1.49	2.5	2.55		1.83	4.5	3.08	4.46	4.88	2.98	3.24	3.75		2.49	2.09	2.95	2.09	1.38	2.23	2.8	4.39		3.38	2.65	2.22	4.02	3.39	3.92	2.97	3.4
	Fig. 1I						1.49	3.65	2.99	4.74			Replicate#2	1033	321	31.07		1.49	1.42	2.91	2.17		3.95	3.61	3.76	3.71	4.47	5.04	5.01	6.13		1.96	2.27	2.19	2.64	2.17	2.49	5.13	3.01		3.81	3.7	2.12	2.98	4.87	3.34	3	3.86
	Samples	Replicates	Cell number	Cilia number	Ciliated cells (%)		3.26	4.94	2.21	2.31			Replicate#3	1101	333	30.25		1.27	1.8	2.86	2.27		1.56	2.3	2.08	5.15	2.83	4.29	5.73	4.69		1.11	2.44	3.43	2.13	1.97	2.09	1.93	4.1		2.63	2.96	2.42	3.25	3.3	4.65	4.48	3.31
	Mock DMSO	Replicate#1	1000	11	1.1		2.16	4.28	1.64	3.32		UV+α-MSH DMSO	Replicate#1	1028	357	34.73		2.11	1.34	2.75	2.37		1.92	4.65	1.81	4.35	2.63	4.97	8.09	4.66		0.53	1.97	2.41	3.16	3.14	2.52	4.65	3.41		3.01	2.34	2.65	2.72	4.72	3.29	4.81	3.95
		Replicate#2	1079	17	1.58		0.86	2.87	1.52	4.23			Replicate#2	1110	347	31.26		2.07	1.37	2.65	2.34		3.45	5.7	3.72	6.44	3.66	6.18	5.28	3.74		1.62	2.08	2.69	2.07	1.32	4.92	1.77	4.87		3.84	3.19	3.11	2.36	3.01	4.07	3.77	3.34
		Replicate#3	1221	21	1.72		1.52	2.54	1.95	2.57			Replicate#3	1000	358	35.8		1.96	1.32	2.7	1.71		2.42	3.39	1.81	4.09	3.12	4.5	6.74	4.72		1.51	2.05	1.96	5.06	1.91	2.48	4.01	2.05		3.41	2.7	2.36	3.62	3.42	2.84	4.5	3.47
	UV DMSO	Replicate#1	1121	63	5.62		0.87	1.82	1.8	4.38		Mock Cyto D	Replicate#1	1116	641	57.44		1.34	2.07	3.15	2.11		3.53	3.24	2.29	10	5.18	3.03	7.76	4.27		2.05	3.3	2.08	3.6	2.62	2.94	1.1	3.43		2.94	2.7	3.97	2.96	2.91	2.69	4.3	3.75
		Replicate#2	1321	57	4.31		1.46	3.15	3.39	4.01			Replicate#2	1190	698	58.66		1.48	2.08	3.19	2.18		1.54	2.71	3.95	5.31	3.98	5.54	6.3	11.09		1.91	1.77	2.03	2.36	2.52	2.42	3.92	3.15		3.34	3.53	3.06	3.51	4.68	3.43	4.82	2.91
		Replicate#3	1006	66	6.56		2.19	2.24	2.27	3.26			Replicate#3	1200	675	56.25		2	2.02	2.46	2.32		3.09	2.44	2.5	2.63	4.04	6.59	4.77	7.23		2.34	2.7	1.97	2.6	1.83	2.53	5.43	6.28		3.67	2.7	3.12	3.11	5.65	3.7	4.46	3.11
	α-MSH DMSO	Replicate#1	1011	59	5.84		2.79	1.71	2.25	3.74		UV Cyto D	Replicate#1	1110	644	58.02		2.18	1.46	3.15	1.84		2.59	3.72	2.14	2.42	2.88	5.39	3.73	7.73		1.76	2.38	2.14	2.64	1.71	3.95	1.75	6.31		2.55	3.3	2.64	4.45	3.58	3.3	3.83	3
		Replicate#2	1112	70	6.29		0.96	4.5	1.73	4.17			Replicate#2	1102	628	56.98		1.52	1.45	2.71	1.85		1.28	4.57	2.46	3.97	7.09	4.7	3.98	5.94		1.61	1.91	3.15	3.44	1.96	3.04	2.66	5.1		2.92	2.43	3.09	2.64	5.54	3.67	4.96	3.7
		Replicate#3	1089	77	7.07		2.54	1.83	1.49	1.95			Replicate#3	1022	622	60.86		1.9	2.09	2.43	2.33		3.83	3.66	1.61	3.26	5.49	4.24	3.11	5.39		1.91	1.05	2.88	2.65	4.99	4.06	3.04	4.54		2.6	2.65	3.46	3.57	3.36	3.73	2.75	2.65
	UV+α-MSH DMSO	Replicate#1	1270	188	14.8		0.98	4.07	1.98	3.42		α-MSH Cyto D	Replicate#1	1120	578	51.61		1.29	1.9	2.79	1.67		4.73	3.72	2.17	2.86	5.94	3.69	4.77	4.06		1.78	2.96	1.86	3.25	2.64	2.53	3.87	5.36		3.14	2.92	3.19	2.92	3.81	3.81	3.47	3.99
		Replicate#2	1008	130	12.9		3.27	2.34	2.31	4.8			Replicate#2	1210	666	55.04		1.3	1.71	2.22	2.23		2.23	2.46	4.34	4.58	7.86	2.74	4.19	6.18		2.2	1.71	2.35	3.05	2.52	3.81	2.21	6.14		3.52	2.88	3.41	3.07	2.94	3.05	4.17	4.4
		Replicate#3	990	132	13.33		2.21	1.95	1.7	2.61			Replicate#3	1110	649	58.47		1.85	1.93	2.7	2		2.02	4.58	3.66	4.16	4.79	4.08	6.02	3.72		1.58	2.65	2.33	3.1	2.64	6.48	2.97	4.25		2.9	3.01	2.53	4.07	2.58	2.84	3.52	3.6
	Mock Cyto D	Replicate#1	1008	155	15.38		3.09	2.16	1.91	1.55		UV+α-MSH Cyto D	Replicate#1	1000	609	60.9		2.01	2	2.31	1.68		3.03	3.45	2.91	3.95	5.3	3.19	7.87	3.27		1.38	1.83	3.07	2.45	2.29	3.13	3.37	2.92		3.15	2.78	2.83	2.48	3.47	3.22	3.92	2.73
		Replicate#2	1023	198	19.35		3.81	1.17	1.85	2.33			Replicate#2	1200	689	57.42							2.14	4.61	1.66	3.71	5.89	4.52	5.28	4.5		2.1	1.61	2.89	3.75	1.78	3.53	2.83	1.89		3.37	3.22	3.29	3.38	2.84	4.99	3.13	3.7
		Replicate#3	1006	152	15.11		3.54	3.38	1.79	2.43			Replicate#3	1280	698	54.53							2.14	5	2.29	2.71	2.86	4.25	12.64	2.88		2.23	2.78	2.91	2.05	2.13	3.21	2.09	2.79		2.48	2.6	2.77	3.69	3.4	4.59	3.75	3
	UV Cyto D	Replicate#1	1121	265	23.64		3.36	2.84	2.06	4.62													1.07	3.84	2.3	4.01	4.28	2.69	4.77	4.68		1.61	2.71	3.53	2.55	1.9	5.35	3.52	5.05		2.6	2.84	3.65	3.07	3.11	5.21	3.4	3.56
		Replicate#2	1099	243	22.11		1.25	1.88	2.03	3.84													3.66	3.97	3.45	3.86	2.54	4.28	4.58	6.06		1.35	2.08	3.43	2.82	2.17	2.49	3.2	3.64		3.4	3.63	3.19	2.59	3.47	3.15	3.67	3.45
		Replicate#3	1001	256	25.57		1.94	2.88	2.87	2.81													2.3	4.04	3.79	3.65	3.12	4.29	5.42	2.74		1.06	2.56	2.46	2.88	1.75	1.77	2.05	4.54		3.41	3.08	2.89	2.9	3.21	3.22	3.47	3.31
	α-MSH Cyto D	Replicate#1	1001	295	29.47		3.24	1.25	1.95	2.37													3.66	3.26	3.58	2.88	7.48	2.42	7.91	3.33		2.36	2.05	2.35	4.36	1.96	4.02	3.34	3.44		3.1	2.17	3.41	3	3.61	4.04	3.46	3.44
		Replicate#2	1103	262	23.75		0.92	2.66	2.12	2.94													2.56	1.83	4.25	4.68	3.03	3.59	7.91	7.15		1.77	2.28	3.28	2.4	1.76	2.88	2.86	3.66		3.38	3.14	2.92	3.36	4.25	3.83	3.39	2.88
		Replicate#3	1110	276	24.86		1.07	1.76	1.89	3.72													3.71	2.63	3.14	3.49	3.55	3.94	2.62	3.49		2.04	2.6	3.11	4.04	3.27	3.57	2.84	3.01		3.33	3.73	3.75	3.39	2.49	3.93	3.49	2.88
	UV+α-MSH Cyto D	Replicate#1	1000	421	42.1		3.06	2.48	2.72	2.93													1.92	2.3	4.22	3.03	3.19	3.26	6.5	4.46		1.64	2.07	2.26	2.9	1.35	2.92	2.53	4.25		3.9	3.52	3.16	3.48	3.66	3.05	3.47	3.45
		Replicate#2	1012	399	39.43		3.39	1.86	3.87	3.77													4.12	2.42	5.05	2.82	3.28	5.94	2.32	6.74		2.17	2.38	3.39	2.93	2.69	5.18	2.75	4.07		3.01	3.63	3.2	2.77	3.47	4.54	3.25	3.32
		Replicate#3	1088	487	44.76		2.34	1.19	2.82	3.81													4.37	1.74	7.07	3.03	4.11	3.86	5.18	4.29		1.32	2.49	1.71	2.89	2.08	3.22	2.32	3.76		3.43	2.6	2.64	2.96	3.52	2.9	3.05	3.8
							2.28	1.89	2.4	2.63													4.41	2.98	3.45	3.29	3.81	3.01	4.65	4.28		1.9	1.95	3.08	2.84	1.97	3.51	2.85	3.34		2.49	2.72	3.37	3.21	4.89	3.37	3.3	2.43
							1.32	2.69	4.62	2.04													2.17	2.46	3.16	5.32	4.47	8.11	4.17	6.24		1.62	2.24	1.25	3.75	0.93	2.9	2.07	4.84		2.43	3.33	3.71	3.36	4.08	3.34	3.84	3.39
							2.22	1.61	4.5	3.54													1.66	2.42	3.26	4.16	3.61	3.09	5.18	4.21		1.51	1.49	3.94	2.92	3.38	2.31	1.8	3.9		3.51	3.29	2.85	3.99	3	3.32	3.02	3.61
							2.18	1.79	2.76	2.67													1.28	2.23	7.5	4.29	2.36	3.66	5.09	4.29		1.02	1.76	1.88	3.9	2.09	5.21	2.35	4.7		4.32	3.62	3.33	3.25	3.45	3.16	3.56	3.41
							2.36	1.73	2.37	1.62													2.86	2.87	2.02	5.25	3.39	3.93	1.96	4.99		0.73	1.32	1.58	2.81	1.78	1.83	2.67	4.4		2.94	3.22	3.14	3.07	4.36	3.52	3.46	3.95
							2.88	3.11	2.54	3.54													2.57	5.23	3.08	6.65	5.23	8.45	4.56	3.44		1.06	1.9	2.52	2.09	1.64	4.06	2.37	2.84		2.78	3.34	3.19	3.16	3.56	3.33	3.22	3.76
							1.86	2.61	2.99	3.39													2.46	3.03	1.92	3.55	3.19	2.59	3.7	4.86		1.91	2.03	1.27	2.29	2.04	2.52	3.93	3.08		3.66	3.22	3.31	2.96	3.54	2.81	3.55	2.75
							1.83	1.5	1.92	2.27													1.54	4.62	6.63	3.43	2.88	6.72	3.7	5.89		1.99	1.85	3.02	3.94	2.36	2.05	3.49	2.08		3.68	4.13	3.05	3.05	4.45	3.41	3.43	3.08
							1.47	3.08	2.67	2.25													1.81	4.37	4.61	2.42	2.15	3.64	3.98	4.29		0.83	1.9	1.04	5.02	1.67	2.72	3.68	1.67		3.75	2.92	2.68	3.69	3.19	3	3.08	2.68
							2.87	3.08	1.98	3.23													3.04	3.26	3.16	2.86	2.02	4.62	3.73	3.72		1.35	1.67	1.72	3.25	1.99	2.64	2.85	3.25		3.3	3.08	2.93	2.94	3.54	5.21	3.41	3.99
							3.29	1.77	2.66	1.97													1.43	4.62	4.37	6.13	3.45	6.52	3.34	5.97		2.5	1.47	2.07	3.68	1.78	3.15	2.51	4.18		3.23	3.16	3.18	2.96	3.84	2.75	3.53	3.07
							1.1	5.28	2.45	2.99													4.33	1.54	3.19	3.66	3.71	3.44	4.37	6.43		1.86	1.53	3.05	1.79	2.17	2.92	2.56	2.84		3.39	2.9	3	3.29	3.84	4.02	3.47	3.7
							2.64	3.26	3.36	4.77													2.91	3.45	1.43	7.34	8.28	4.09	3.24	6.33		1.67	2.76	1.06	4.14	3.22	2.17	3.91	4.63		2.5	3.21	2.68	2.9	3.36	4.16	3.49	2.9
							1.25	3.59	3.21	3.3													4.71	3.88	3.09	6.74	5.72	3.89	2.93	5.51		1.51	2.78	3.82	4.19	1.83	4.06	2.22	6.77		3.45	3.24	2.58	3.48	3.21	2.88	3.05	2.88
							0.89	1.59	3.5	3.21													3.64	3.45	2.44	3.44	4.79	3.12	4.37	4.99		1.61	1.67	3.51	3.97	1.81	3.1	2.37	4.49		3.36	3.45	3.29	2.73	2.6	3.33	3.29	3.29
							1.52	1.79	3.78	4.46													3.56	5.36	3.79	2.69	3.26	2.79	3.98	3.34		1.81	1.58	2.24	2.91	2.05	2.91	3.97	2.67		3.41	3.75	2.9	3.8	3.01	3.38	3.33	3
							1.52	2.33	4.04	3.42													1.78	6.69	4.54	4.99	4.69	4.06	2.96	5.54		1.25	2.45	1.7	5.17	1.68	3.04	2.22	2.09		3.33	2.64	2.89	3.4	3.14	3.41	3.65	3.66
							1.07	3.33	2.42	3.69													2.01	5.46	4.93	7.43	3.97	3.59	2.96	3.71		1.25	1.96	3.26	3.34	3.36	2.31	2.14	2.17		2.64	3.25	3.34	2.87	2.98	3.86	3.57	3.15
							2.03	2.18	2.64	2.39													2.27	3.14	2.29	6.24	3.04	5.18	3.86	4.28		1.02	2.29	3.37	3.14	3.66	3.22	2.17	4.27		2.6	2.63	2.73	3.69	3.76	3.19	3.82	3.66
							1.5	1.89	2.54	4.29													2.66	2.59	2.98	7.28	3.49	4.23	2.58	4.37		2.34	2.21	1.11	3.33	1.99	3.24	2.35	3.98		3.86	3.15	3.46	3.04	3.13	3.31	3.45	3.81
							1.04	1.59	2.63	2.43													2.49	4.09	2.34	6.18	2.86	5.86	2.62	4.09		2.26	3.49	3.68	2.4	3.52	3.58	3.31	5.08		3	3.13	2.91	2.84	3.73	2.64	3.11	3.86
							0.57	1.49	2.52	4.08													2.37	2.71	1.55	3.84	2.3	3.72	2.72	4.16		2.13	1.71	2.83	4.71	1.92	6.1	3.38	3.11		3.67	3.07	3.19	3.52	3.81	2.27	3.92	2.75
							1.29	2.4	1.76	3.42													1.69	3.19	2.66	5.06	3.28	3.89	2.1	7.18		2.36	1.76	1.85	5.27	2.9	2.67	3.35	4.03		3.36	3.33	2.6	3	6.26	2.7	3.23	3.89
							1.32	1.89	1.28	4.07													1.69	3.53	1.64	4.71	2.32	8.1	2.46	8.95		1.46	4.26	2.76	6.77	1.02	3.21	3.76	3.16		3.15	3.41	3.13	2.79	3.57	2.68	3.66	3.34
							1.56	1.44	1.76	3.99													1.57	2.46	2.79	5.27	3.31	3.75	4.49	9.09		0.6	3.05	1.84	7.34	2.55	1.55	3.84	2.96		2.36	2.05	3.46	3.39	4.13	3.01	3.63	2.77
							1.29	3.06	1.62	4.59													4.37	3.72	2.73	6.77	4.04	4.07	2.51	5.18		1.39	3.18	3.33	5.61	2.59	1.77	3.99	2.55		2.67	2.78	2.72	3.44	4.97	4.06	3.68	3.21
							2.78	2.58	3.27	3.59													2.99	3.66	2.52	7.34	2.36	4.5	3.55	7.56		1.46	4.77	2.46	2.57	2.17	3.76	2.71	4.61		2.59	3.05	3.41	2.76	3.07	3.67	3.31	2.9
							1.8	3.06	1.88	4.49													2.09	2.08	3.11	5.61	4.73	3.04	2.03	5.71		1.71	3.15	2.99	5.13	2.69	2.59	2.2	3.38		3.01	2.63	2.93	3.08	3.94	3.73	3.48	3.08
							1.79	2.45	1.83	3.65													1.05	6.4	1.82	2.57	3.84	3.64	2.96	3.94		1.67	3.22	3.09	2.4	1.46	2.23	2.95	2.62		3.42	3.52	2.99	2.52	4.72	3.66	3.48	2.63
							1.7	2.63	2.52	3.99													1.19	4.29	1.47	5.13	4.12	4.51	3.48	8.04		1.11		3.49	1.88	1.91	2.9	3.8	3.33		3.41	2.96	2.59	3.01	3.99	3.62	3.44	2.52
							3.45	4.16	3.29	6.32													1.83	3.55	3.75	2.4	3.43	3.56	3.18	7.71		1.32		2.09	4.29	1.06	2.6	1.97	2.94		2.92	2.6	2.74	3.53	3.01	4.19	3.2	2.79
							4.16	3.05	1.8	3.81													1.65	3.6	2.86	1.88	3.04	3.25	3.43	6.29		1.39		2.04	3.8	3.1	3.34	2.47	4.3		3.41	3.45	2.83	2.9	3.22	3.49	3.64	4.7
							1.79	3.44	2.76	3.29													2.81	2.46	2.65	4.29	3.45	3.51	4.84	3.05		2.36		1.8	3.5	1.45	2.75	2.56	3.66		3.76	2.49	3.33	2.81	3.4	4.26	3.89	5.6
							3.12	4.46	2.19	4.74													1.12	1.57	2.25	3.8	2.23	3.98	1.65	6.95		1.26		3.09	4.25	2.31	2.92	2.17	2.11		3.34	3.29	3.14	3.56	3.67	3.54	5.96	4.14
							1.4	3.05	2.16	4.04													2.99	1.29	3.3	3.5	2.09	6.46	3.28	2.85		2.23		2.25	4.69	2.19	2.83	3.44	4.13		3.52	3.16	2.5	2.49	3.63	3.73	3.26	2.49
							1.79	2.57	2.07	3.74													4.09	1.78	2.32	4.25	3.99	4.71	3.63	4.23		1.31		3.41	4.43	2.38		3.23	2.49		2.9	4.07	3.37	3.52	3.37	4.45	6.07	2.68
							1.85	3.27	2.27	3.41													2.68	5.18	5.3	4.69	1.56	5.11	2.66	6.23		1.55		2.62	4.61	2.27		2.53	2.81			3.69	2.72	3	3.76	3.84	3.85	2.38
							1.77	1.35	3	2.25													1.9	2.79	3.8	4.43	3.55	3.55	2.87	5.31		1.58		1.65	4.93	1.78		3.72	3.93				3.33		3.34	3.3	3.17	2.52
							3.89	4.07	2.81	3.72													1.75	3.07	4.41	4.61	3.63	4.49	2.09	5.11		1.14		2.99	4.82	2.55		2.4	2.7				3.18			2.73	3.91	3.51
							1.26	4.08	2.7	4.23													1.49	2.03	2.18	4.93	2.48	5.93	3.9	3.75		1.85		2.72	5.43	2.43		3.35	3.76				3.04			3.72	3.74	2.49
							1.77	2.48	3	4.53													1.49	5.3	2.51	4.82	2.34	4.37	4.05	4.16		1.9		2.76	5.77	2.55			1.99				3.33			3.44	3.92
							1.79	2.91	2.18	3.44													3.31	3.83	3.31	5.43	5.91	5.3	1.66	9.03		1.38		3.22	4.91	2.23			2.88							6.17	3.21
							1.29	2.94	1.16	6.39													1.33	3.89	4.21	5.77	2.8	3.04	2.86	9.76		1.38			5.37	1.25			3.25							3.73	2.88
							4.11	3.8	2.72	4.17													2.09	2.34	2.85	4.91	4.1	4.37	3.55	6.01		1.17			8.23	1.44			3.48							3.85	3.05
							4.11	1.97	1.59	2.85													2.72	3.37	3.64	5.37	4.05	3.66	3.12	12.56		1.32			7.05	2.61			4.91
							1.98	2.7	1.59	4.23													2.1	6.61	2.67	8.23	4.93	2.89	3.27	4.43		1.96			4.56	1.71			3.83
							2.67	1.89	2.27	3.48													1.9	4.26		7.05	3.97	3.54		4.43		1.47			6.59	0.98			4.06
							1.29	2.43	2.54	4.14													2.44	4.26		4.56	4.41	3.8		8.62		2.44			6.35	2.74			3.3
									2.99	2.93													1.56	3.05		6.59	3.35	4.08		9.86		1.56			3.67	2.61			3.37
																							2.94	3.18		6.35	2.74	4.43		9.22		2.94			4.24	2.11			3.3
																							1.11	4.77		3.67	2.61	3.77		5		1.11			3.25	2.54			3.66
																							1.42	3.15		4.24	2.11	4.76		7.81		1.42							4.39
																							1.32	3.22		3.25		5.16		6.55		1.32							1.71
																												5.03
																												4.05
																												5.55

## Sheet: Figure 2
Fig. 2B						Fig. 2C							Fig. 2F
Samples	Replicates	Cell number	Cilia number	Ciliated cells (%)		WT Mock	WT α-MSH	KO1 Mock	KO1 α-MSH	KO2 Mock	KO2 α-MSH		Vector Mock	Vector α-MSH	WT Mock	WT α-MSH	R151C Mock	R151C α-MSH	R160W Mock	R160W α-MSH
WT Mock	Replicate#1	1021	52	5.09		3.72	3.89	2.14	1.94	1.55	1.38		3.21	3.27	2.94	3.77	6.41	4.01	3.25	2.12
	Replicate#2	1102	53	4.81		4	4.16	1.19	0.99	3.68	2.44		2.46	3.27	2.18	4.04	3.54	3.2	4.18	1.53
	Replicate#3	1109	49	4.42		3.33	5.2	2.5	2.3	3.2	3.41		2.7	3.87	4.64	3.07	2.98	1.76	3.78	3.9
WT α-MSH	Replicate#1	1003	151	15.05		1.94	2.35	2.15	1.95	2.51	1.45		2.33	2.79	3.17	2.22	4.93	1.31	3.44	3.27
	Replicate#2	1002	150	14.97		1.51	3.15	1.85	1.65	2.24	1.87		3.83	2.95	3.18	3.02	4.82	1.31	4.57	5.29
	Replicate#3	1210	156	12.89		2.9	2.74	2.15	1.95	2.45	1.45		3.55	2.8	4.12	2.62	5.9	2.28	2.31	2.47
KO1 Mock	Replicate#1	1022	42	4.11		2.48	4.46	2.25	2.05	1.68	2.26		4.11	3.21	2.55	4.34	2.98	4.16	3.62	3.69
	Replicate#2	1021	52	5.09		2.13	5	2.41	2.21	3.47	3.05		4.53	3.06	2.25	4.88	3.73	2.81	5.1	4.18
	Replicate#3	1000	40	4		2.14	8.05	2.99	2.79	3.14	1.92		2.33	1.69	1.82	7.92	4.3	4.26	4.94	3.4
KO1 α-MSH	Replicate#1	1002	55	5.49		5.65	3.04	2.46	2.56	2.58	1.92		2.52	0.93	2.57	2.92	3.11	3.32	5.27	2.86
	Replicate#2	1003	44	4.39		1.91	3.9	3.37	3.47	2.69	3.23		2.23	0.91	2.16	3.78	2.1	3.82	3	2.22
	Replicate#3	1008	42	4.17		2.66	6.24	2.69	2.79	2.79	2.6		4.29	1.79	4.1	6.12	4.45	4.13	2.1	2.97
KO2 Mock	Replicate#1	1005	55	5.47		1.91	2.64	2.25	2.35	1.51	1.34		4.57	0.97	2.95	2.51	3.83	2.84	2.4	3.44
	Replicate#2	1003	45	4.49		1.91	5.73	1.24	1.34	2.35	1.06		8.9	2.64	3.67	5.61	5.38	5.41	2.4	5.1
	Replicate#3	1002	34	3.39		3.83	4.98	0.96	2.06	3.35	2.54		2.52	2.55	5.75	4.86	4.75	5.62	1.69	4.19
KO2 α-MSH	Replicate#1	1002	52	5.19		2.13	6.8	2.44	2.54	2.79	3.63		2.09	2.79	3.69	6.67	1.97	2.88	1.81	3.87
	Replicate#2	1110	49	4.41		2.14	3.07	1.66	1.76	1.28	1.93		3.48	3.17	3.28	2.95	3.54	3.41	4.13	2.22
	Replicate#3	1211	46	3.8		2.74	2.35	1.82	1.92	1.34	1.94		3.05	3.69	4.21	2.22	3.95	3.96	2.34	2.06
						0.96	1.74	2.44	2.54	1.8	2.54		6.23	1.83	2.45	1.61	1.76	4.23	1.69	2.57
						0.73	5.71	1.85	1.95	1.95	1.76		2.48	2.78	2.48	5.58	2.84	4.37	3	4.23
Fig. 2E						4.75	3.81	1.65	1.31	2.05	0.53		3.24	4.37	0.13	3.68	1.16	5.59	4.31	4.54
Samples	Replicates	Cell number	Cilia number	Ciliated cells (%)		1.7	4.31	2.02	1.68	2.21	4.55		2.48	5	5.88	4.18	2.64	2.72	5.95	2.66
Vector Mock	Replicate#1	673	157	23.33		1.89	4.31	1.5	1.16	2.79	5.5		2.48	1.95	3.41	4.18	4.14	1.16	3.62	3.68
	Replicate#2	603	189	31.34		1.85	3.77	2.13	1.79	2.26	1.69		5.33	2.62	4.44	3.64	3.52	2.66	3.78	3.44
	Replicate#3	686	198	28.86		2.19	8.74	1.85	1.51	3.17	1.95		6.27	3.18	3.9	2.62	3.98	1.95	2.51	4.81
Vector α-MSH	Replicate#1	622	181	29.1		2.98	5.15	1.82	1.48	2.49	2.29		2.47	3.2	2.86	3.02	2.58	3.4	2.34	2.47
	Replicate#2	696	220	31.61		1.96	2.98	3.07	2.73	2.05	3.08		2.42	1.82	6.71	2.86	2.58	1.33	3.25	2.65
	Replicate#3	633	158	24.96		2.05	4.64	1.65	1.31	1.04	2.06		2.76	3.57	3.45	2.52	1.76	2.01	3	1.53
WT Mock	Replicate#1	648	212	32.72		1.41	6.28	1.38	1.04	1.06	2.15		3.56	3.31	3.22	6.15	5.04	1.17	3.44	3.9
	Replicate#2	660	208	31.52		1.85	4.01	1.65	1.31	2.54	1.51		2.42	2.94	4.34	3.88	3.54	2.25	4.31	3.78
	Replicate#3	679	261	38.44		3.25	4.93	2.46	2.12	1.76	1.95		3.27	3.77	2.95	4.81	3.08	4.69	3.25	2.57
WT α-MSH	Replicate#1	550	244	44.36		4.32	6.19	1.58	1.24	1.92	3.35		4.26	1.69	2.96	6.06	2.45	4.26	3	5.76
	Replicate#2	585	279	47.69		2.05	4	1.58	1.24	2.54	4.42		3.7	3.44	4.73	3.87	2.74	2.2	3.49	2.97
	Replicate#3	523	271	51.82		3.13	3.5	3.9	4.05	1.95	2.15		2.19	2.08	2.86	3.38	2.49	4.37	5.99	3.44
R151C Mock	Replicate#1	534	174	32.58		3.63	7.29	2.41	2.56	1.75	3.23		2.25	1.89	3.69	7.16	3.73	4.53	5.29	3.5
	Replicate#2	556	177	31.83		1.94	4.23	1.54	1.69	2.12	3.29		2.72	4.9	3.2	4.1	3.53	2.41	6.21	4.15
	Replicate#3	665	218	32.78		2.35	6.88	3.37	3.52	1.6	1.6		2.72	7.13	2.95	6.76	4.01	3.54	5.36	3.99
R151C α-MSH	Replicate#1	594	185	31.14		1.5	2.74	2.07	2.22	2.23	2.01		2.12	2.02	3.18	2.62	3.64	3.95	6.64	2.65
	Replicate#2	525	169	32.19		2.59	7.09	1.04	0.82	1.95	1.16		3.18	3.68	3.31	6.96	4.76	1.99	4.83	3.27
	Replicate#3	621	228	36.71		2.87	3.2	2.72	2.5	1.48	2.25		3.65	5.85	3.07	3.07	3.51	2.38	4.83	2.06
R160W Mock	Replicate#1	575	174	30.26		2.94	5.01	1.24	1.02	2.73	2.53		2.95	3.57	4.27	4.89	4.17	2.6	5.36	3.09
	Replicate#2	618	198	32.04		2.07	5.15	2.77	2.55	1.31	2.6		2.76	6.25	5.13	3.02	3.57	2.74	5.6	3.87
	Replicate#3	649	211	32.51		2.75	3.87	2.15	1.93	1.04	1.73		1.53	4.44	4.63	2.74	4.01	2.5	2.13	1.26
R160W α-MSH	Replicate#1	567	179	31.57		2.63	3.38	2.23	2.01	1.31	2.41		2.52	4.86	3.13	3.25	1.64	3.69	2.38	2.22
	Replicate#2	564	167	29.61		2.19	4.47	2.13	1.91	2.12	2.29		3.22	2.47	4.62	4.34	2.57	4.56	5.93	1.95
	Replicate#3	525	134	25.52		2.41	3.5	2.15	1.93	1.24	1.85		3.27	2.43	4.21	3.38	2.57	4.05	4.29	2.31
						1.36	4.37	2.56	2.34	1.24	2.07		2.83	2.87	3.56	2.25	3.76	2.55	2.94	2
						1.82	4.59	2.19	1.97	3.56	1.02		2.39	2.89	4.63	2.47	4.51	4.05	4.88	2.53
						3.73	4.44	1.91	2.44	2.07	1.97		2.73	3.9	2.66	2.32	2.14	3.64	5.58	2.03
						3.59	6.67	2.46	2.61	1.2	3.88		3.13	4.67	4.44	6.55	3.52	2.99	7.43	5.1
						2.91	4.31	3.21	3.07	3.03	3.74		3.36	1.55	3.44	4.18	2.04	4.05	3.12	6.4
						3.19	3.9	1.83	2.37	1.73	1.85		2.72	4.59	5.01	3.78	3.4	2.09	4.54	3.87
						1.89	4.32	0.49	2.19	1.19	2.69		2.33	3.94	2.13	4.19	2.9	3.87	1.38	5.29
						4.13	2.27	2.5	0.96	2.87	3.69		4.15	2.13	4.21	2.14	2.59	2.86	4.46	1.82
						3.69	6.97	1.59	1.94	1.39	3.13		3.67	2.95	2.45	6.84	1.97	4.43	4.73	1.61
						2.44	4.78	1.85	2.64	2.92	1.62		2.99	2.35	3.64	2.65	3.21	1.55	3.09	5.36
						2.61	2.64	4.31	2.69	2.3	1.68		3.72	2.64	3.44	2.52	3.52	3.64	2.31	4.83
						3.07	4.67	2.77	2.25	2.01	2.14		2.92	2.29	2.52	1.54	3.29	1.87	3.44	4.36
						2.37	5.16	3.06	1.82	1.91	2.14		2.15	2.98	5.95	2.03	5.56	3.06	1.12	7.08
						2.19	5.25	3.33	2.15	1.93	1.54		3.95	0.97	4.49	3.12	1.36	2.86	4.76	1.82
						0.96	5.59	2.14	2.56	2.34	2.63		3.62	2.02	2.66	2.47	2.41	1.94	2.31	3.4
						1.94	4.26	3.74	2.79	1.97	0.88		3.05	3.06	3.64	4.13	3.21	5.38	4.12	4.1
						2.64	3.83	2.77	2.14	1.69	2.13		3.17	1.78	4.29	3.71	4.46	3.92	1.89	2.97
						2.69	2.74	2.46	1.75	2.24	1.75		3.27	4.46	3.25	2.62	1.91	2.09	3.25	2.47
						2.25	4.29	2.46	3.58	2.99	2.25		2.53	2.94	3.99	4.17	3.54	3.07	3.62	2.22
						1.82	5.68	2.75	3.1	1.61	2.98		2.62	3.62	5.12	5.56	3.54	3.71	3.88	3.4
						2.15	3.48	2.46	2.41	4.27	3.54		1.99	4.23	2.81	3.36	4.18	2.67	3.25	6.23
						2.56	3.09	2.46	2.14	4.3	2.49		2.42	3.69	3	2.97	4.18	3.41	1.42	1.81
						2.79	7.37	2.77	2.35	4.39	2.05		3.82	2.06	3.5	7.24	2.98	4.54	2.1	5.01
						2.14	3.18	4.93	1.58	1.65	1.62		4.89	4.29	3.4	3.05	4.01	2.24	6.28	2.78
						1.75	3.04	1.58	3.37	4.11	1.95		2.65	2.34	3.27	2.92	3.14	2.43	2.52	2.47
						3.58	2.07	2.64	3.04	2.57	2.36		3.32	2.31	3.06	1.94	3.14	2.93	3.87	4.36
						3.1	2.56	3.61	2.48	2.86	2.59		3.21	1.89	2.35	2.43	4.4	2.83	4.36	4.15
						2.41	3.65	1.65	2.59	3.13	1.94		2.76	4.76	4.31	3.52	4.4	2.69	2.1	2.94
						2.14	2.99	2.07	1.65	1.94	1.79		2.99	3.31	4.23	2.87	1.36	2.49	2.47	2.47
						2.35	4.66	1.65	1.26	3.54	1.79		3.93	5.65	3.44	4.53	1.36	1.78	2.65	4.44
						1.58	4.23	2.46	1.28	2.87	1.67		2.39	5.99	3.26	4.11	2.06	3.74	3.5	4.15
						3.37	3.14	3.25	2.48	2.56	4.47		4.31	3.48	2.66	3.02	6.06	3.66	3.53	2.52
						3.04	4.29	1.82	2.31	2.56	3.09		4.17	2.13	2.01	4.17	3.07	2.87	3.69	3.87
						2.48	5.68	1.82	2.34	2.85	1.75		2.62	2.45	2.34	5.56	2.43	2.69	3.5	2.94
						2.59	3.48	3.13	3.75	2.56	0.71		3.7	2.22	4.67	3.36	2.04	2.09	4.13	2.97
						2.69	5.09	2.5	1.9	2.56	0.85		4.2	2.57	4.12	2.97	3.02	1.43	4.13	3.44
						1.85	3.55	1.19	2.64	2.87	1.49		2.52	3.88	3.07	3.42	3.02	1.76	3.44	3.53
						2.69	3.38	2.23	5.69	2.03	1.31		2.92	2.66	3.11	3.26	4.72	4.09	3.9	7.28
						3.69	3.04	1.5	2.34	1.68	2.47		2.08	2.66	3.45	2.92	2.64	3.55	2.64	3.09
						3.13	6.68	2.69	1.98	2.32	0.78		3.17	7.5	3.06	6.55	2.71	2.5	3.26	2.94
						1.62	4.41	2.77	4.02	2.44	2.65		3.44	3.57	2.13	4.28	5.06	2.53	2	5.17
						1.68	5.33	2.13	1.68	2.53	3.75		3.51	3	3.2	5.21	4.74	2.88	2.97	7.52
						2.14	6.59	1.54	1.3	1.25	2.34		2.72	2.95	3.2	6.46	4.53	2.49	3.44	9.48
						2.14	4.4	2.5	0.92	2.09	1.56		3.72	5.26	3.09	4.27	3.4	1.55	2.47	5.27
						1.54	3.9	3.47	2.44	3.09	1.41		2.12	3.48	3.22	3.78	1.66	2.63	2.31	4.31
						2.63	7.69	3.47	2.74	2.53	1.15		3.49	3.56	4.12	7.56	2.14	2.63	2.7	3.09
						0.88	4.63	3.81	3.09	1.02	1.64		3.76	5.06	2.78	4.5	1.64	2.51	3.12	4.31
						2.13	7.28	1.15	1.06	1.08	3.46		2.47	5.32	1.69	7.16	2.14	2.64	3.69	8.56
						1.75	3.14	1.46	1.56	1.54	1.39		4.7	3	1.72	3.02	2.64	3.55	2.78	3.5
						2.25	7.49	1.36	3.94	1.7	3.85		4.26	3.25	4.12	7.36	4.45	2.2	2.34	6.82
						2.98	3.6	1.61	2.14	1.8	2.31		3.01	2.62	3.31	3.47	1.33	1.12	2.34	5.36
						3.54	5.41	4.27	1.97	1.95	2.6		4.41	4.23	3.09	5.29	3.07	1.15	2.62	1.82
							2.55		2	2.54	2.87		2.7	4.07	2.78	4.07	2.9	3.55	2.51	3.69
									3.41	2	1.68		3.72	3.26	3	3.26	2.26	2.74	2.13	3.99
											3.28		3.32	1.96	1.87	1.96	2.41	2.51	1.81	2.22
													2.53	4.13	3.26	4.13	2.45	2.2	2.57	2.47
													3.3		2.13		3.62	2.43	3	2.22
													2.7		2.7		4.84	1.3	2.03	2.06
													3.72		3.25		4.08	2.69	2.92	3.06
															4.63		4.41	2.13	2.34	1.7
															2.74		1.76	2.67	2.38	2.47
															2.13		1.01	4.05	1.69	1.49
															4.49		1.97	2.17	2.95	2.94
															3.57		2.28	3.92	3.26	2.47
															3.49		3.9	3	3.9	1.53
															2.62		3.14	2.91	2	2.47
															3.62		3.2	2.04	2.86	2.65
															2.92		1.97	3.04	6.23	3.5
															3.94		2.9	2.34	4.34	2.4
															2.38		2.2	3.36	2.47	3.87
															3.9		2.58	1.8	3.69	2.78
															4.37		3.4	3.32	2.97	3.27
															4.88		3.29	3.8	2.47	3.5
															4.88		2.67	4.3	3.04	3.04

## Sheet: Figure 3
	Fig. 3B Ciliary enrichment						Fig. 3D Ciliary localization						Fig. 3F Puncta number				Fig. 3G OD value
		Mock	UV	α-MSH	UV+α-MSH		Samples	Replicates	Cilia number	Cilia with MC1R localization	Ciliary localization (%)		No clilia	MC1R-	MC1R+			Mock	α-MSH	α-MSH +Cilio A	α-MSH +CH
	Replicate#1	0.95	1.69	0.76	1.86		WT Mock	Replicate#1	119	2	1.68		13	26	273		Replicate#1	0.99	1.94	1.15	1.17
		1.57	0.54	1.79	14.39			Replicate#2	110	2	1.82		15	14	212		Replicate#2	1.13	1.9	1.08	1.13
		1.64	0.48	0.66	0.82			Replicate#3	177	4	2.26		44	23	351		Replicate#3	0.88	1.99	1.66	1.41
		1.2	0.74	0.38	2.63		R151C Mock	Replicate#1	162	1	0.62		15	22	360
		1.6	0.91	1.41	3.88			Replicate#2	119	1	0.84		63	2	76
		0.42	1.45	1.52	5.27			Replicate#3	161	1	0.62		10	57	345
		1.11	0.98	0.68	0.97		R160W Mock	Replicate#1	138	1	0.72		24	36	329		Fig. 3J OD value
		1.17	1.12	1.73	13.36			Replicate#2	140	1	0.71		19	54	295			Vector	Vector	MC1R WT	MC1R R151C	MC1R R160W	Cilio-MC1R WT	Cilio-MC1R R151C	Cilio-MC1R R160W
		0.51	0.72	1.23	1.25			Replicate#3	151	0	0		34	26	248		α-MSH	－	＋	＋	＋	＋	＋	＋	＋
		0.81	0.88	1.05	1.04		WT α-MSH	Replicate#1	159	30	18.87		27	28	389		Replicate#1	1	1.04	1.98	1.46	1.49	4.09	2.06	2.1
	Replicate#2	1.37	1.38	1.2	3.28			Replicate#2	163	32	19.63		26	28	343		Replicate#2	1	1.08	2.02	1.5	1.55	3.72	1.77	1.86
		1.24	1.16	0.77	1.4			Replicate#3	129	25	19.38		41	22	289		Replicate#3	1.06	1.02	1.6	1.23	1.26	2.46	1.55	1.43
		0.9	1.3	1.08	4.21		R151C α-MSH	Replicate#1	164	2	1.22		55	16	289		Replicate#4	1	1.02	1.91	1.08	1.07	3.96	3.28	3.27
		0.61	1	1.03	2.07			Replicate#2	159	2	1.26		5	36	189		Replicate#5	0.97	1.02	1.88	1.13	1.14	3.54	2.72	2.66
		0.8	0.49	1.16	0.79			Replicate#3	136	2	1.47		17	23	260
		1.32	0.8	0.82	0.78		R160W α-MSH	Replicate#1	171	2	1.17		12	17	292
		1.2	1.92	0.68	3.92			Replicate#2	157	1	0.64		9	27	232
		0.5	0.83	1.14	8.18			Replicate#3	108	2	1.85		16	29	297
		0.29	0.59	0.77	11.56								15	25	363
		0.94	0.42	0.9	1.31								33	21	56
	Replicate#3	1.2	0.94	1.29	1.28
		1.5	0.28	0.82	1.49
		0.9	1.61	0.93	0.77
		1.04	0.94	1.59	0.95
		1.02	1.57	0.89	1.28
		1.39	2.11	1.17	1
		1.94	1.27	0.48	0.98
		0.65	1.11	0.81	2.52
		1.32	1.29	0.71	11.49
		0.33	1.59	0.74	5.45
	Mean	Mock	UV	α-MSH	UV+α-MSH
	Replicate#1	1.1	0.95	1.12	4.55
	Replicate#2	0.92	0.99	0.95	3.75
	Replicate#3	1.13	1.27	0.94	2.72
Fig. 3H
	TYR				DCT				MITF				TYRP1				PMEL
	Mock	α-MSH	α-MSH +Cilio A	α-MSH +CH	Mock	α-MSH	α-MSH +Cilio A	α-MSH +CH	Mock	α-MSH	α-MSH +Cilio A	α-MSH +CH	Mock	α-MSH	α-MSH +Cilio A	α-MSH +CH	Mock	α-MSH	α-MSH +Cilio A	α-MSH +CH
Replicate#1	1	1.95	1.2	1.26	1	1.96	1.33	1.35	1	1.79	1.29	0.79	1	1.49	1.28	1.21	1	1.45	1.13	0.97
Replicate#2	1.04	1.91	1.21	1.31	0.9	2.06	1.39	1.35	0.97	1.47	0.93	0.81	0.97	1.47	1.25	1.29	0.97	1.47	1.13	0.99
Replicate#3	1.27	1.77	1.21	1.25	1.13	2.23	1.65	1.17	0.99	1.43	1.03	0.82	1.09	1.46	1.2	1.07	1.06	1.44	1.09	0.94

## Sheet: Figure 4
	Fig. 4H Ciliary localization						Fig. 4I OD value
	Samples	Replicates	Cilia number	Cilia with MC1R localization	Ciliary localization (%)			control	control	siBBS1#1	siBBS1#2	siBBS1#3
	shcontrol	Replicate#1	114	21	18.42		α-MSH	－	＋	＋	＋	＋
		Replicate#2	121	26	21.49		Replicate#1	1.14	2.04	1.32	1.38	1.2
		Replicate#3	114	22	19.3		Replicate#2	0.96	2.22	1.38	1.26	1.26
	shBBS2	Replicate#1	109	8	7.34		Replicate#3	0.9	2.52	1.62	1.32	1.8
		Replicate#2	215	13	6.05
		Replicate#3	143	11	7.69
	shBBS2 +BBS2-HA	Replicate#1	189	33	17.46
		Replicate#2	221	37	16.74
		Replicate#3	109	18	16.51
	Fig. 3H
		TYR					DCT					MITF					TYRP1					PMEL
		control	control	siBBS1#1	siBBS1#2	siBBS1#3	control	control	siBBS1#1	siBBS1#2	siBBS1#3	control	control	siBBS1#1	siBBS1#2	siBBS1#3	control	control	siBBS1#1	siBBS1#2	siBBS1#3	control	control	siBBS1#1	siBBS1#2	siBBS1#3
	α-MSH	－	＋	＋	＋	＋	－	＋	＋	＋	＋	－	＋	＋	＋	＋	－	＋	＋	＋	＋	－	＋	＋	＋	＋
	Replicate#1	1	2.06	1.39	1.41	1.78	1	1.46	0.51	0.34	0.56	1	1.83	1.07	1.32	1.25	1	2.41	1.69	1.15	1.22	1	2.77	1.4	1.06	1.24
	Replicate#2	1.1	2.14	1.26	1.38	1.13	0.99	1.65	0.49	0.3	0.68	1.01	1.42	0.99	1.12	0.95	0.91	2.33	1.36	1.13	1.16	0.91	2.87	1.4	0.93	1.38
	Replicate#3	0.98	2.45	1.06	1.75	1.11	1.12	1.6	0.44	0.6	0.66	1.01	1.43	1.08	0.97	1.1	1.07	2.35	1.23	1.01	1.17	1.09	2.93	1.36	0.9	1.25

## Sheet: Figure 5
	Fig. 5B Ciliary localization						Fig. 5D Ciliary localization						Fig. 5G Pearson’s colocalization				Fig. 5F Fluorescence intensity
	Samples	Replicates	Cilia number	Cilia with MC1R localization	Ciliary localization (%)		Samples	Replicates	Cilia number	Cilia with MC1R localization	Ciliary localization (%)		WT	C315S			WT		C315S
	DMSO	Replicate#1	134	2	1.49		WT	Replicate#1	181	35	19.34		0.63	0.3			MC1R	ATP1A1	MC1R	ATP1A1
		Replicate#2	122	1	0.82			Replicate#2	151	26	17.22		0.43	0.36			0	0	0	0
		Replicate#3	112	1	0.89			Replicate#3	164	27	16.46		0.05	0.34			0	0	0	1.32
	DMSO +α-MSH	Replicate#1	145	23	15.86		C315S	Replicate#1	160	11	6.88		0.35	0.08			0	0	0	34.18
		Replicate#2	123	18	14.63			Replicate#2	151	10	6.62		0.47	0.08			0	0	3.31	149.18
		Replicate#3	111	19	17.12			Replicate#3	169	8	4.73		0.47	0.13			0	0	6.04	205.24
	2-BP +α-MSH	Replicate#1	123	8	6.5								0.02	0.03			3.14	0	1.43	186.29
		Replicate#2	121	7	5.79								0.83	0.02			19.4	0	9.76	170.31
		Replicate#3	114	5	4.39								0.71	0.41			26.22	0	16.51	119.4
	PalB +α-MSH	Replicate#1	144	35	24.31								0.33	0			39.32	0	4.62	65.98
		Replicate#2	134	36	26.87								0.21	0.2			33.71	0	10.84	96.95
		Replicate#3	123	35	28.46								0.3	0.49			10.84	0	18.53	87.59
	PA +α-MSH	Replicate#1	146	40	27.4								0.07	0.13			1.34	2.94	6.31	72.43
		Replicate#2	134	36	26.87								0.27	0.07			0.55	53.21	0	61.44
		Replicate#3	129	34	26.36								0.22	0.13			2.42	152.2	0	49.22
													0.12	0.3			3.3	118.24	0	39.57
													0.49	0.25			1.83	119.49	0	13.17
	Fig. 5H Fnorm [‰]												0.51	0.48			6	125.65	0	0
	Ligand Concentration [M]	WT			C315S								0.35	0.38			17.2	78.81	0	0.51
	0.00025	945.16	946.07	945.87	948.02	947.67	947.86						0.45	0.45			38	47.67	0	0
	0.000125	946.56	946.07	946.23	945.89	946.26	945.42						0.67	0.37			31.15	56.1	0	0
	6.25e-05	947.63	947.14	947.48	948.03	947.56	948.21						0.63	0.15			24.4	63.74	0	0
	3.125e-05	947.74	948.06	948.15	948.77	949.03	948.43						0.43	0.27			22.73	73.9	0	0
	1.5625e-05	948.34	948.67	948.81	948.55	948.41	948.78						0.56	0.27			19.52	59.37	0	0
	7.8125e-06	949.04	948.57	948.65	949.42	948.74	948.99						0.09	0.18			20.07	50.22	0	5.65
	3.90625e-06	948.48	948.8	948.18	948.7	949	948.68						0.84	0.28			24.83	34.36	0	9.08
	1.95313e-06	948.5	948.69	948.75	949.19	949.26	949.17						0.69	0.2			31.08	31.33	0	0
	9.76563e-07	948.56	948.8	948.79	948.62	948.8	948.63						0.67	0.2			27.9	34.91	0	0
	4.88281e-07	948.97	949	949.2	948.95	949.26	949.54						0.49	0.38			28.71	32.25	0	0
	2.44141e-07	949.19	948.59	948.32	948.32	948.62	948.87						0.87	0.48			21.87	29.32	0	0
	1.2207e-07	949.35	949.06	949.07	948.43	948.28	948.32						0.87	0.38			23.08	29.73	0	0
													0.49	0.37			21.95	31.74	0	0
													0.84	0.17			14.51	30.89	0	0
													0.26	0.47			8.75	22.71	0	0
													0.36	0.15			16.24	28.14	0	0
													0.33	0.44			2.75	19.08	0	0
													0.77	0.39			0.08	12.08	0	0
													0.66	0.24			0	19.08	0	0
													0.66	0.38			1.23	19.38	0	0
													0.66	0.38			1.07	20.5	0	0
													0.44	0.28			1.85	45.8	4.79	0
													0.43	0.21			3.78	36.07	12.66	0
													0.78	0.27			3.32	28.03	10.31	0
													0.47	0.22			0	14.91	5.13	0
													0.65	0.16			3.42	20.98	6.46	0
													0.47	0.29			5.89	23.66	22.11	0
													0.75	0.08			0.92	18.4	27.21	0
													0.47	0.12			3.87	7.01	37.95	0
													0.66	0.35			45.33	33.1	28.51	0
													0.76	0.25			68.4	20.29	19.05	0
													0.77	0.16			40.43	10.5	36	0
													0.54	0.36			15.57	13.86	48.94	0
													0.62	0.15			14.6	12.38	51.35	0
													0.32	0.13			11.19	20.1	40.68	0
													0.22	0.33			12.97	24.65	39.26	0
													0.61	0.14			29	35.15	71.29	0
													0.44	0.12			31.69	31	214.63	0
													0.33	0.24			26.19	31	248.07	0
													0.43	0.25			28.67	28.91	156.19	0.99
													0.55	0.25			37.37	24.97	46.97	7
													0.32	0.07			33.04	23.12	33.02	7.8
													0.54	0.35			25.71	19.3	58.64	0.43
													0.64	0.15			28.44	17.52	98.89	1.78
													0.33	0.16			13.82	29.6	244.69	5.42
													0.34	0.15			4.24	19.13	252.15	0.37
													0.44	0.25			0.21	18.27	241.09	10.75
													0.79	0.25			0	22.9	132.85	4.17
													0.22	0.03			0	26.53	103.85	0
													0.24	0.27			0	37.14	99.93	0
													0.11	0.23			0	35.58	94.9	0
													0	0.25			0	32.06	92.4	0
													0.32	0.18			0	24.18	102.85	1.32
													0.5	0.24			0	13.47	138	22
													0.55	0.4			0	12.03	208.57	1.93
													0.46	0.07			0	21.65	222.26	0
													0.46	0.37			0	11.5	246.65	0
													0.32	0.26			0	12.32	223.81	0
													0.77	0.2			0	39.03	165.36	0
													0.44	0.36			0	27.15	169.52	0
													0.55	0.37			0	26.85	215.85	3.21
													0.65	0.26			0	30.08	181.53	4.15
													0.65	0.37			0	25.62	89.76	0
													0.35	0.38			0	22.05	76.76	0
													0.54	0.26			0	6.41	81.64	0
													0.65	0.23			0	11.81	86.14	5.53
													0.45	0.48			0	19.77	88.72	1.88
													0.47	0.35			0	12.42	107.78	0.69
													0.55	0.07			0	14.24	135.88	0.13
													0.54	0.16			0	7.24	153.41	1.7
													0.65	0.32			0	14.23	142.26	3.24
													0.46	0.38			0	26.4	106.72	4.06
													0.04	0.28			0	23.54	124.42	0.83
													0.87	0.27			0	22.27	159.65	0
													0.62	0.08			0	27.25	137.34	0
													0.15	0.27			0	25.06	128.57	0
													0.54	0.27			0	9.4	127.06	0
													0.53	0.35			0	12.42	132.59	0
													0.43	0.19			0	12.99	125.98	0
													0.53	0.29			0	18.66	100.11	0
													0.25	0.08			0	31.35	49.84	1.35
													0.65	0.28			0	14.78	47.27	1.65
													0.43	0.38			0	16.31	69.43	2.19
													0.77	0.21			0	27.11	82.8	0.73
													0.85	0.3			0	28.54	94.51	0
													0.88	0.29			0	24.42	105.89	1.79
													0.57	0.38			0	13.95	93.5	13.07
													0.36	0.09			0	2.06	70.74	11.48
													0.54	0.3			0	0	63.43	1.19
													0.11	0.4			0	0.06	66.19	1.29
													0.03	0.39			0	2.18	58.62	3.78
													0.22	0.05			0	0.33	62.55	1.15
													0.07	0.08			0	3.5	56.81	5.5
													0.12	0.29			0	5.26	46.4	13.61
													0.56	0.4			0	1.94	38.64	17.91
													0.54	0.29			0	1.87	34.26	36.79
													0.65	0.29			0	0	32.4	43.24
													0.43	0.2			0	0	16.29	39.29
													0.43	0.4			0	0	1.83	24.76
													0.65	0.38			0	0	0.62	32.9
													0.77	0.19			0	0	4.14	10.27
													0.13	0.09			0	0	7.85	1.54
													0.9	0.19			0	11.39	34.09	0
													0.76	0.38			0	5.83	95.54	0
													0.24	0.17			0	28.9	121.34	0
													0.27	0.29			0	42.26	64.78	0
													0.76	0.49			0.48	41.59	9.6	0
													0.34	0.07			4.98	21.15	8.55	0.18
													0.34	0.39			30.07	11.06	0.14	6.5
													0.65	0.34			37.64	9	0.91	18.42
													0.65	0.29			32.6	27.91	0.53	12.72
													0.63	0.29			24.58	59	2.98	20.33
													0.23	0.01			24.16	61.2	7.01	31.31
													0.53	0.05			21.47	34.43	3.47	22.65
													0.65	0.24			19.63	25.01	2.67	20.9
													0.35	0.37			14.22	36.87	1.38	26.55
													0.35	0.46			16.37	32.22	0	16.2
													0.62	0.21			24.76	35.3	0	19.52
													0.73	0.03			49.76	53.09	0.9	23.3
													0.15	0.05			57.43	51.59	4.86	104
													0.65	0.16			62.82	22.77	3.04	87.39
													0.65	0.62			81.34	8.48	0.09	31.57
													0.48	0.45			76.12	14.17	0	1.96
													0.58	0.07			26.2	19.34	5.65	0
													0.74	0.15			0	33.87	15.66	26.2
													0.75	0.07			0	74.28	12.16	110.71
													0.23	0.43			0	110.23	19.06	123.74
													0.54	0.21			0	82.7	8.28	84.8
													0.44	0.77			0	107.69	1.75	49.1
													0.64	0.03			0	56.74	0	48.44
													0.52	0.08			0	0	0	42.5
													0.66	0.15			0	0	0	0
													0.25	0.32
													0.22	0.21
													0.17	0.08
													0.66	0.46
													0.76	0.04
													0.62	0.15
													0.43	0.02
													0.21	0.33
													0.09	0.15
													0.26	0.03
													0.09	0.15
													0.44	0.06
													0.61	0.32
													0.55	0.52
													0.77	0.09
													0.45	0.17
													0.66	0.63
													0.32	0.07
													0.64	0.08
													0.52	0.16
													0.42	0.27
													0.24	0.72
													0.55	0.08
													0.23	0.03
													0.45	0.02
													0.34	0.16
													0.62	0.13
													0.55	0.02
													0.14	0.38
													0.01	0.03
													0.54	0.07
													0.56	0.18
													0.65	0.32
													0.66	0.06
													0.45	0.19
													0.74	0.06
													0.55	0.18
													0.56	0.38
													0.27	0.03
													0.46	0.04
													0.34	0.48
													0.25	0.08
													0.77	0.1
													0.5	0.56
													0.98	0.12
													0.35	0.09
													0.45	0.19
													0.54	0.12

## Sheet: Figure 6
	Fig. 6B Fluorescence intensity
	MC1R										Cilio-MC1R
	Replicate#1		Replicate#2		Replicate#3		Replicate#4		Replicate#5		Replicate#1		Replicate#2		Replicate#3		Replicate#4		Replicate#5
	red	green	red	green	red	green	red	green	red	green	red	green	red	green	red	green	red	green	red	green
	61.79	46.11	58.63	41	57.94	36.9	59.06	48.02	52.08	35.92	59.33	36.4	58.33	42.27	61.79	44.45	58.63	40.16	57.94	38.12
	63.48	51.03	53.04	46.66	59.53	40.77	45.5	27.13	51.15	39.1	53.92	31.46	58.57	51.99	60.73	45.53	61.63	37.73	61.07	38.39
	55.12	47.93	38.41	26.86	60.94	39.28	40.43	35	51.19	35.84	50.61	33.88	60.24	47.21	60.17	46.01	46.1	25.45	62.51	42.42
	60.17	52.05	47.89	35.92	61.77	27.76	38.33	38.58	51.19	35.43	46.96	32.44	65.69	45.99	60.51	49.85	41.61	30.61	63.24	35.42
	58.91	40.03	43.23	34.11	46.08	13.68	47.91	33.42	53.61	61.97	57.27	26.78	66.14	52.86	59.82	34.45	57.92	46.87	55.37	32.55
	53.95	35.9	53.43	34.53	59.74	37.43	44.88	27.49	45.81	45.23	44.69	17.37	52.35	43.54	55.23	28.91	54.53	27.18	53.39	26.63
	53.74	39.46	47.08	36.86	49.91	23.02	45.02	20.07	49.89	41.89	50.4	17.23	54.49	50.5	60.48	28.84	59.3	39.59	53.41	29.05
	55.36	38.64	53.78	34.98	48.2	29.51	38.99	20.59	38	28.2	53.4	26.24	62.55	40.55	54.82	24.97	59.58	18.05	46.3	22.17
	60.19	36.74	48.77	36.47	42.65	27.47	40.4	35.48	44.13	40.1	50.59	15.97	65.42	43.15	57.8	24.63	64.25	22.67	48.85	23.23
	55.22	35.93	52.09	26.92	49.79	35.95	36.55	21.35	55.76	60.75	51.31	19.51	61.73	31.82	58.65	24.26	49.18	21.16	58.77	25.48
	54.46	35.77	42.34	30.37	47.07	24.38	45.41	33.27	35.85	33.81	38.93	12.31	56.6	41.75	54.25	21.59	52.38	27.1	56.05	25.41
	57.74	36.78	47.68	40.13	55.76	42.1	30.39	24.38	36.09	33.35	34.71	15.63	59.53	40.61	58.28	22.17	49.36	27.15	52.08	23.16
	43.74	32.99	53.65	55.18	42.55	20.58	44.86	26.98	33.95	24.85	40.35	14.45	61.58	35.14	57.61	22.14	52.46	15.7	50.39	27.58
	43.83	24.15	40.14	40.27	50.09	27.21	45.64	50.82	43.06	38.77	26.15	10.13	65.33	22.87	57.42	21.77	38.07	10.32	46	10.74
	55.95	43.03	46.42	18.43	55.3	41.37	54.41	41.09	34.23	33.6	36.91	10.64	59.88	28.84	59.93	23.8	44.16	12.63	45.64	16.44
	49.58	25.03	48.09	41.43	32.71	19.5	48.27	44.4	44.08	29.03	37.02	10.57	59.94	30.42	62.62	24.6	48.48	13.61	47.17	16.84
	49.92	25.71	55.42	40.08	40.35	18.06	38.24	20.8	26.09	21.42	40.62	12.11	38.34	11.31	53.06	19.39	49.01	16.63	45.76	16.66
	48.71	29.61	44.13	24.94	43.67	22.28	38.47	24.46	36.64	15.41	36.79	7.9	42.4	12.22	37.05	13.44	45.1	13.19	34.31	8.4
	54.16	12.55	46.95	6.69	37.25	6.06	35.91	8.37	36.6	6.28	39.04	4.8	45.75	9.45	44.11	9.83	49.96	9.86	37	6.7
	46.15	7.77	42.54	6.28	32.93	5.77	36.24	9.03	32.61	6.68	39.82	6.14	44.64	9.94	35.26	6.17	42.94	8.02	45.76	9.58
	38.57	6.79	40.81	6.27	31.69	6.1	39.74	9.88	46.39	9.12	24.42	3.05	39.03	6.75	41.68	8.62	45.76	9.63	38.14	6.65
	Fig. 6C cAMP (pMol/ug protein)
		MC1R			Cilio-MC1R
	time	Replicate#1	Replicate#2	Replicate#3	Replicate#1	Replicate#2	Replicate#3
	0	0.11	0.1	0.1	0.13	0.13	0.18
	0.5	0.22	0.26	0.22	0.29	0.37	0.32
	1	0.19	0.18	0.18	0.29	0.27	0.32
	2	0.2	0.17	0.13	0.29	0.2	0.29
	3	0.1	0.14	0.13	0.26	0.23	0.27
	4	0.07	0.11	0.15	0.25	0.23	0.33
	5	0.13	0.13	0.13	0.19	0.19	0.21
	6	0.1	0.11	0.13	0.17	0.18	0.18
	Fig. 6E
		TYR			DCT			MITF			TYRP1			PMEL			Sox9			TTBK2			RAB3IP			PKHD1
		Vector	MC1R	Cilio-MC1R	Vector	MC1R	Cilio-MC1R	Vector	MC1R	Cilio-MC1R	Vector	MC1R	Cilio-MC1R	Vector	MC1R	Cilio-MC1R	Vector	MC1R	Cilio-MC1R	Vector	MC1R	Cilio-MC1R	Vector	MC1R	Cilio-MC1R	Vector	MC1R	Cilio-MC1R
	Replicate#1	1	2.25	5.86	1	3.84	6.28	1	2.53	2.33	1	2.57	6.23	1	1.4	3.39	1	2.6	4.08	1	1.61	1.73	1	1.52	1.54	1	1.84	1.74
	Replicate#2	1.09	2.5	6.63	0.94	4.17	6.36	1.1	2.45	2.31	1.01	3.05	7.52	1.07	1.54	3.68	1.11	2.48	3.63	1.08	1.8	1.79	1.09	1.72	1.53	1.16	2	2.08
	Replicate#3	0.99	2.68	6.02	0.93	4.56	7.06	1.19	2.35	2.1	1.06	3.01	6.36	0.99	1.47	3.56	1.07	2.22	3.94	0.98	2	1.6	1.19	1.39	1.32	1.05	1.83	1.67
	Fig. 6I Luciferase intensity
		pGL3-basic								DCT promotor
		Vector		Sox9		MITF		Sox9+MITF		Vector		Sox9		MITF		Sox9+MITF
		firefly	renilla	firefly	renilla	firefly	renilla	firefly	renilla	firefly	renilla	firefly	renilla	firefly	renilla	firefly	renilla
	Replicate#1	3	181	2	170	2	124	19	133	1	110	82	115	163	87	7969	202
	Replicate#2	4	84	20	125	1	30	5	91	2	126	102	174	200	118	7736	114
	Replicate#3	2	68	4	175	2	123	12	97	25	90	25	96	262	141	8197	174
	Fig. 6J OD value
		Vector			MC1R			Cilio-MC1R
		shcontrol	shSox9#1	shSox9#2	shcontrol	shSox9#1	shSox9#2	shcontrol	shSox9#1	shSox9#2
	Replicate#1	0.77	0.58	0.48	3.39	3	4	7.68	4	5.68
	Replicate#2	1	0.55	0.48	3.39	2.55	4.13	7.84	5.1	3.61
	Replicate#3	0.06	0.61	0.52	3.55	5.52	4.32	7.9	4.65	3.74

## Sheet: Figure 6D
Names	log2FoldChange	p-value
CA2	7.33578	1.22761e-08
ARL13B	6.78315	0
SPANXB1	6.38923	6.46279e-07
TMPRSS15	6.36602	6.20644e-59
PLA2G2A	5.9919	2.77901e-05
SSX1	5.77488	8.1865e-05
TNS4	5.35474	0.000577998
PI3	5.27868	2.77106e-08
CASP1	5.21922	0.000973445
RPRM	5.20842	0.00106054
KLRC2	5.20223	0.00167583
HSD3B2	5.13811	0.000268114
FOXJ1	5.1348	0.0016979
IL1RL1	5.08625	5.56966e-78
TMEM176B	5.06376	0.00183579
SPANXD	5.03653	0.000354267
TBX1	5.01383	2.46458e-05
KCNJ8	4.80386	0.00617779
LOC102723996	4.73709	0.00618806
SERPINB3	4.72922	0.00742852
RBFOX1	4.67493	0.0107394
MUC2	4.66678	0.00936602
UCHL1	4.64713	0.00173535
ANKHD1-EIF4EBP3	4.63421	0.00840639
SRMS	4.6262	0.00817783
TEX36	4.6262	0.00817783
XKR8	4.57686	0.0178087
GPR50	4.56785	0.016049
NPIPB8	4.55833	0.0123846
ZCCHC12	4.53232	0.0105982
ITM2A	4.49556	3.16182e-18
LGALS2	4.46113	0.023429
NRARP	4.44121	0.01469
GUCY1A2	4.43187	0.0142868
NOG	4.42271	0.00451115
RARRES2	4.4226	0.0143397
HNF1A	4.41329	0.0157116
KCNU1	4.40376	0.0162643
THPO	4.40376	0.0162643
ODAM	4.39423	0.0172636
C20orf202	4.39405	0.0189093
KRTAP1-1	4.39395	0.0189136
OR2L13	4.39335	0.0266738
EFNA2	4.3844	0.0189318
GJA1	4.3844	0.0189318
ZIC3	4.3832	0.0278216
ANXA10	4.36476	0.000556949
MAPK10	4.35195	0.00472561
SLC6A12	4.32963	2.69721e-09
NOS1	4.32668	0.00585139
CHL1	4.31092	1.10322e-33
NMUR2	4.30382	0.0201865
SYK	4.29363	0.0216225
GBX1	4.29351	0.0340395
LRRC66	4.28348	0.0215192
TC2N	4.28341	0.0244932
MLC1	4.25154	0.0289585
COL25A1	4.23928	0.0412972
FOXD4L4	4.22762	0.0464159
CAMSAP3	4.19798	0.0418669
LAYN	4.1979	0.0418734
CP	4.18461	0.010054
NCF2	4.17442	0.0291109
GPRC5C	4.17441	0.0295334
NEU4	4.15214	0.030565
IGFN1	4.14082	0.0317714
SERTM2	4.13751	0.0111158
GRIN2A	4.13719	0.00864586
EBLN1	4.12929	0.0341066
CACNA1H	4.12843	0.0481008
MATK	4.12843	0.0481008
MPP7	4.11475	1.52225e-72
CYRIA	4.10676	0.00146408
PRUNE2	4.0713	1.34848e-74
SULT1C2	4.03967	0.0111923
ALDH1L1	4.03241	0.0442215
PAH	4.02282	0.00282849
ODF3L1	4.02077	0.0135379
SLPI	4.01992	0.0418245
UTS2	4.01403	0.0157843
RXFP2	3.93466	0.0169505
CGNL1	3.91343	0.0031529
DLL4	3.90633	0.00341172
COL21A1	3.88489	0.0176018
SPTLC3	3.87614	6.48769e-08
SLC13A2	3.84317	0.0210425
CA9	3.83496	1.03497e-121
MARCOL	3.82075	0.0325069
SPINK13	3.70404	0.028878
NOTUM	3.6961	0.027871
IL1B	3.67676	5.54663e-47
MUSK	3.66469	0.0313664
SH3GL2	3.65893	1.43892e-09
MUC5AC	3.60457	0.0396023
STOML3	3.60456	0.0403791
OVOL2	3.58742	0.0359011
COX6B2	3.57657	0.00149679
KCNS1	3.55846	0.0109515
JPH2	3.54489	0.0420382
PTGS2	3.53521	3.6868e-220
ELFN2	3.50096	7.92504e-05
FAM83E	3.48233	0.0114434
TEX45	3.46977	0.0459564
C20orf141	3.46977	0.0459151
CTNNA2	3.41027	1.32662e-08
ENTHD1	3.36383	0.00459343
PTPRN	3.36087	9.03963e-61
LGR6	3.34604	0.0203239
GUCY2C	3.3135	0.0216425
PCSK1	3.30077	1.44528e-172
CD36	3.29314	4.35273e-06
GABRE	3.25028	0.00331424
SLCO1C1	3.24829	2.94217e-11
PPP1R32	3.22942	0.0233038
PLXDC2	3.22295	0.000281254
NOVA2	3.21502	0.00644804
CSF3	3.18806	0.0029571
RBM46	3.15808	1.74894e-08
NKX2-1	3.08595	0.0388169
KRTAP13-2	3.08236	0.00529422
TMC8	3.07405	0.0356354
SPINK6	3.06165	8.62562e-11
TMEM191C	3.04135	0.045639
PDE6G	3.02471	0.0151634
RAB3B	3.01586	4.62115e-19
FBXL16	3.00402	0.0488644
SAMD11	2.97361	1.64741e-17
LDB2	2.9599	8.92986e-51
AS3MT	2.95753	0.0153481
CGA	2.9164	0.00898626
LRP2	2.88783	0.000590758
VWA3A	2.88586	0.0240222
RSPH4A	2.87765	0.00215761
GRID1	2.87163	7.74952e-05
MAPK4	2.83595	9.77903e-75
CDH5	2.82812	0.0403134
UBE2QL1	2.81413	5.87332e-75
PPARGC1A	2.80999	0.000948476
ATP8B4	2.80634	8.86279e-14
AFF2	2.80491	0.0272132
ITGB7	2.80454	0.00430504
OLFM3	2.8037	0.0263214
TNFSF14	2.7687	0.0304337
NPIPB6	2.76778	0.0017927
BTBD11	2.74499	6.67026e-05
PREX2	2.7404	0.00501015
NID2	2.71	3.61356e-09
SMOC1	2.69309	4.30562e-56
RGCC	2.68708	1.08057e-05
TMEM74B	2.67	0.0465399
MAFA	2.66951	2.37963e-08
IGFBP5	2.65818	7.58282e-62
DNAH6	2.6474	1.75623e-20
C5AR1	2.62916	0.0171513
FBN2	2.62653	0.000367857
WNT9A	2.62522	7.18082e-30
CSF1R	2.60911	0.0002333
GNAT2	2.60559	0.000475479
SLC39A12	2.57926	0.000430584
IL1R1	2.56874	1.34368e-10
PTGFR	2.55907	0.0460923
GCNT3	2.53809	0.0285559
UNC5D	2.53338	0.0143884
CHST15	2.52822	0.00140167
IL6	2.51529	4.22116e-36
PAEP	2.51526	0.0257726
S1PR3	2.50931	4.46062e-30
PRDM7	2.50811	0.0135525
MISP	2.50764	3.10657e-18
PLA2G10	2.49986	0.0264146
RELN	2.48435	7.94066e-09
MAFB	2.47277	1.47295e-18
ODAD2	2.44905	1.02053e-11
RAB41	2.44439	0.000326909
PID1	2.43277	0.00150293
NTRK1	2.42898	2.34252e-11
TMEM132B	2.42517	5.90361e-05
CHRNA9	2.42312	1.65183e-09
ERBB4	2.42104	0.00535913
C2	2.40916	2.20069e-07
ITGB4	2.40695	2.92595e-11
ALPK3	2.39811	0.00354513
COL4A6	2.38655	0.0074185
C11orf86	2.37881	0.0201154
CFAP77	2.3765	0.0388781
CYSLTR2	2.33777	1.60805e-40
NPIPB9	2.32849	0.0289121
AREG	2.3075	1.95371e-53
LMX1B	2.30694	0.021584
GPER1	2.29923	0.0153688
CXCL14	2.27759	0.0153448
ZNF404	2.27727	0.00332272
BCO2	2.25833	0.0224574
CACNA2D2	2.24944	0.000262324
ARFGEF3	2.24384	2.12266e-08
MCTP2	2.22994	1.03299e-26
CORIN	2.22158	0.037828
RSPO2	2.21542	0.000515183
NTS	2.20133	3.91112e-17
DRICH1	2.19603	0.0113209
TNFSF11	2.19427	0.00276926
LURAP1	2.19127	0.0113536
FAP	2.18963	3.13266e-11
ESPNL	2.18657	0.000381749
CCNA1	2.1559	0.00198391
MTUS2	2.14672	2.33939e-06
SERPINB2	2.13009	1.52521e-18
SMPDL3B	2.12894	0.00203324
CCN3	2.12703	9.52928e-47
RERG	2.12519	0.000187996
PTGER2	2.11752	0.000708971
GPRC5D	2.11158	0.000118997
TCN1	2.11059	4.74184e-74
TREM1	2.10568	0.00356853
CDH6	2.10563	0.0229705
TTC24	2.10542	0.000933658
MYLK3	2.10509	0.00161896
DCLK1	2.0889	3.34524e-08
PRR5L	2.08805	0.0111856
MUC13	2.08558	3.36504e-05
IL18R1	2.08385	8.51583e-08
PDE1B	2.08305	0.0380035
SEMA5A	2.08172	8.68274e-05
MME	2.08106	0.0292256
PAPPA	2.0808	6.24828e-19
TMTC1	2.0681	7.81447e-14
FERMT3	2.06559	0.00358253
FAM107B	2.06233	1.32537e-114
GABRA2	2.05425	2.90399e-22
DSC2	2.04412	1.36507e-07
IL11	2.04291	4.23567e-78
PTPRE	2.04192	8.53597e-24
INSC	2.02844	0.0325134
JPH3	2.02432	0.0422966
PEAR1	2.02324	0.0218834
ADORA2A	2.02139	0.00394326
RPL3L	2.01332	0.0253966
TFPI	2.01087	6.00007e-11
EDIL3	2.00587	4.60525e-14
GEM	2.00584	1.02838e-52
APLNR	2.00158	1.3391e-10
SEPTIN4	1.99827	0.00953366
KRT81	1.99588	2.34348e-51
RP1	1.98827	0.0260813
CNTN1	1.98295	4.08611e-36
KCNH8	1.98192	0.0147798
BMP4	1.96892	0.00124924
TSHZ2	1.96702	1.16358e-33
DMBT1	1.96535	3.5247e-09
MASP2	1.96323	0.0455297
SYT12	1.96208	0.00292269
SRRM5	1.962	0.0372426
NHLH1	1.96081	0.000959054
INMT	1.95264	3.21792e-07
CD14	1.9462	0.00475537
CNTN5	1.94393	0.0109248
ARC	1.94329	5.88772e-18
TTN	1.92466	0.00348688
RIMKLA	1.91526	2.18644e-05
LEMD1	1.90354	7.71345e-07
VWCE	1.902	5.85378e-05
TMEM156	1.89436	0.00456537
PLEKHS1	1.89202	3.45826e-21
ATP1B2	1.89182	3.93751e-10
INSYN1	1.88374	0.0314283
MAP7	1.88115	1.01384e-11
CEACAM19	1.86332	8.63966e-07
STC1	1.8588	1.92425e-48
CRLF1	1.85585	5.78075e-18
TSPEAR	1.85545	0.000634772
SLC44A3	1.8498	5.96075e-05
CD33	1.83161	0.00133795
WNT10A	1.82886	0.0155467
CSF2	1.82805	1.83891e-05
ABCA12	1.82574	0.0324207
ROS1	1.82327	0.0242251
TMEM63C	1.8158	0.0359044
ARHGAP29	1.8086	3.68218e-29
CRABP2	1.79935	7.21612e-07
AOC3	1.79914	0.000834792
SLC2A12	1.79618	0.0224358
SPON1	1.79334	0.0051093
C4orf47	1.78413	0.000802193
TGFBI	1.78267	1.4684e-99
HSD17B6	1.77556	0.00776022
STON1	1.77265	5.90927e-08
SLC29A4	1.76818	1.82284e-07
CILP2	1.76783	4.45388e-07
LAMA1	1.76678	1.37132e-15
KCTD8	1.75834	0.000917352
TRPC4	1.74973	7.84265e-06
GALNT12	1.74684	3.64616e-08
ADHFE1	1.74168	0.0368232
CXCL2	1.73742	2.50106e-23
USH2A	1.73575	0.018738
TRPM6	1.7347	0.0321075
C3orf20	1.72607	0.0488372
TYRP2	1.72305	4.65073e-52
EFEMP1	1.72295	3.63236e-28
ACTBL2	1.71681	5.81726e-06
PTGS1	1.71333	3.86723e-22
ARL14EPL	1.69193	0.00129227
CPLX1	1.69122	0.0388966
LDLRAD4	1.68291	0.00768412
SH2D2A	1.68191	4.90239e-08
IFI44L	1.67971	0.0316876
DNAH5	1.67937	1.53777e-17
PTP4A3	1.67092	1.14639e-06
TMEM45A	1.66906	2.9482e-08
NPTX2	1.6644	9.65652e-06
TRMT9B	1.66401	0.0184411
AGTR1	1.66124	0.00114306
BAAT	1.66094	0.0380951
KCNF1	1.65604	5.48371e-05
ADAMTS2	1.65489	2.94955e-33
ATP2B2	1.65305	0.00722919
DNAAF1	1.65097	0.0118235
NMU	1.65035	0.00164558
FAM189A1	1.64728	3.2407e-05
MFAP3L	1.6402	3.29663e-06
MARCHF4	1.63694	3.33292e-05
SP8	1.63607	7.5347e-06
SALL4	1.62056	0.0477287
PITPNM3	1.61874	0.000199124
LOC112267904	1.61833	0.0330172
MYORG	1.61602	3.72878e-07
SPEF1	1.6135	0.00473542
SORL1	1.60907	1.08243e-33
SORBS2	1.60657	1.23317e-26
RNASE1	1.59794	0.0314027
CYP1B1	1.58627	1.23091e-35
MYPN	1.5777	1.8043e-07
MAPK13	1.57668	0.0311183
CD55	1.57613	3.87177e-69
PTPRT	1.57235	0.0447036
NHS	1.57038	6.96263e-13
FOSB	1.56936	8.78974e-48
CYP4X1	1.56599	0.00194294
DCAF4L1	1.56343	0.00740494
HBE1	1.55734	3.60261e-11
PLCXD2	1.55587	0.0358087
ADAMTSL1	1.55411	1.77006e-06
FNDC8	1.54834	0.0292855
ADAMTSL4	1.54766	2.58542e-18
DSE	1.54013	7.28555e-12
LOC105377805	1.53825	0.0289984
KLHL14	1.53657	0.0315343
SLAMF7	1.53309	0.00371014
PDK4	1.5313	5.09277e-22
PMEL	1.53094	4.75189e-05
OSMR	1.53076	6.82085e-40
NPIPA3	1.52381	0.012181
BMPR1B	1.52184	0.00178782
PLCXD3	1.5165	0.00158566
TCIM	1.51264	0.0388531
CXCL3	1.51169	3.46558e-27
DMKN	1.50628	0.0499069
DENND2A	1.50273	2.50007e-10
KCNK1	1.50126	0.0193905
GPR155	1.49766	7.58588e-09
TMEM255A	1.49509	2.25155e-22
JCAD	1.4925	0.013774
HES4	1.48884	0.00313957
NIM1K	1.48771	0.00017583
ACP4	1.48658	0.0200738
OTULINL	1.48422	1.7489e-21
FAM131C	1.47875	0.00137174
UNC5CL	1.47815	0.0162657
FAM20A	1.47305	5.99331e-18
PKIB	1.47101	0.0167978
KCNQ4	1.46907	0.0371319
GLP2R	1.46847	0.00796747
EXOC3L2	1.46145	0.0062126
RASGEF1C	1.45786	0.0327251
PTPRB	1.45428	3.74059e-06
ITGAX	1.45019	0.00911353
ISM1	1.44428	0.0032663
TNFAIP6	1.44294	0.000176731
BHLHE40	1.44192	3.07507e-51
PTGES	1.43756	8.03494e-39
PBX1	1.43682	3.6519e-14
SPAG4	1.4307	6.72924e-08
SELPLG	1.4275	0.034319
MATN3	1.42684	9.90158e-10
VIT	1.4222	0.0361014
MYO15B	1.42164	0.00223201
MFNG	1.42036	0.0152181
ARRDC3	1.41941	2.96048e-21
EPAS1	1.41594	2.87602e-08
MYO3B	1.40861	0.0151462
SPINT1	1.40857	2.76024e-05
PSPN	1.40553	0.00207738
ALDOC	1.40063	4.40613e-36
ADGRB3	1.39784	0.00156495
SEL1L3	1.39723	1.78652e-51
MYRIP	1.39625	1.65568e-05
RAG1	1.39274	0.0253055
KCNJ14	1.38844	4.58605e-09
ZNF471	1.3852	0.0493357
CCL20	1.38188	0.00555414
LINGO2	1.38059	6.27195e-05
MINAR1	1.37997	2.63187e-06
TENM2	1.37814	0.000138206
NLRC4	1.36569	0.0403832
NR3C2	1.3596	0.0305952
CEACAM1	1.35714	0.000854872
CALB1	1.35342	0.0251929
RORB	1.35127	1.72182e-11
ATP6V0A4	1.34397	3.39505e-08
MSLN	1.34189	0.000452976
PLEKHG6	1.34147	0.0130259
PLA2G4A	1.34137	9.80148e-29
HTRA3	1.33909	0.00360652
OR51B5	1.3237	1.16495e-10
ICAM4	1.31757	0.00334602
AOC2	1.3143	0.000152581
PDK1	1.31121	2.17097e-25
AR	1.30598	0.00516532
SLC12A8	1.30432	7.17294e-05
PKIA	1.30359	6.48568e-10
L1CAM	1.29913	5.80812e-41
SERPINE1	1.29912	0.0012295
LAMA5	1.29724	3.41342e-32
RAB27B	1.28946	2.41641e-12
TPPP	1.28868	0.00567247
KCNJ2	1.2853	0.00229762
FDCSP	1.28259	1.88707e-26
FAM167B	1.28176	0.00280806
FAM131B	1.28097	0.000858633
BTC	1.28028	0.0308831
NRN1	1.27944	5.19481e-15
SLC26A4	1.274	0.0372063
FRAS1	1.27172	4.36931e-06
LTBP1	1.27152	1.95162e-11
SLC7A8	1.26935	0.000150296
IRS4	1.26855	0.0185385
KYNU	1.26693	1.43093e-41
FBLN5	1.26618	5.9487e-14
POU3F1	1.26215	0.00433151
KRT6B	1.26166	3.77103e-09
TCP11L2	1.25999	7.00627e-07
RFTN2	1.25949	0.032094
VCAN	1.25933	7.01715e-09
MGAT4C	1.25341	0.0495599
LYRM9	1.25335	0.00144077
MYO10	1.25199	2.42255e-13
KAZN	1.24691	5.4035e-07
FSTL3	1.24678	8.53957e-21
COL5A3	1.24296	1.08126e-08
ANGPTL4	1.23945	2.32503e-07
ADAMTS1	1.23919	3.80083e-14
RORA	1.23907	7.15863e-06
LUM	1.23795	6.13075e-08
PEG3	1.23607	0.0402472
GSDMB	1.23575	0.00426744
HGF	1.2345	0.0060508
SAMD12	1.23075	2.59054e-05
FBXL7	1.22922	1.10892e-07
GPM6B	1.22921	4.62699e-05
SIPA1L2	1.22782	4.49455e-24
CXCL8	1.22674	8.17805e-48
SOX9	1.2256	0.046196
RASSF2	1.22437	0.0367041
PLEKHA7	1.22026	0.000681959
BDNF	1.21712	7.19355e-19
PLSCR4	1.21598	0.0081684
HPCAL4	1.21528	5.20451e-05
SGMS2	1.2121	4.48853e-07
BNIP3	1.2119	1.02169e-20
TENT5C	1.21174	0.000389948
DDN	1.20916	5.6386e-07
PROS1	1.20588	8.17636e-21
DKK2	1.20511	7.17553e-05
PLPP4	1.20179	1.3057e-24
EGLN3	1.20173	0.0215305
IL7R	1.19994	8.7424e-22
ADAMTS12	1.1994	2.87153e-11
PDE8B	1.19885	0.00220014
SEMA3A	1.19853	3.57741e-10
TWIST2	1.19405	0.000476538
MRO	1.19247	0.00113697
IGFBP7	1.18512	1.54895e-14
AKR1C3	1.18259	3.15288e-08
CFH	1.18154	0.0164407
LEPR	1.18	0.00084269
C3	1.17117	1.26508e-28
MERTK	1.16922	0.000248192
CHRNA6	1.16608	0.013856
UNC13A	1.16079	2.39967e-09
EGR2	1.16031	0.0158417
IQCD	1.15811	0.0481845
RAB11FIP4	1.1563	0.00919278
DTNA	1.15623	9.38306e-07
AHNAK2	1.14803	3.6271e-08
TLCD4	1.14627	6.27384e-07
ARHGAP26	1.14579	2.89529e-16
SYT7	1.14481	0.0301378
TFPI2	1.14247	6.08703e-35
ATP6V1FNB	1.13858	0.000121114
FOS	1.13825	7.80909e-15
ACP3	1.13803	3.31346e-08
GPR162	1.13775	0.0278473
AGPAT4	1.13546	1.86915e-07
PAQR5	1.13519	3.21845e-06
CCDC180	1.13226	0.0159372
PMEPA1	1.13186	8.22833e-40
ROBO2	1.13002	1.3501e-07
KLHL13	1.12983	1.23864e-11
IL17RD	1.12787	0.0295417
P4HA2	1.12679	8.39432e-28
SERPINA3	1.12574	2.95719e-30
RYR1	1.12297	0.0154315
CES5A	1.12021	0.00204689
FLRT2	1.11975	3.15929e-11
IL21R	1.118	0.00540984
TF	1.11622	0.0102614
SETBP1	1.11576	5.52883e-05
FBXO32	1.10818	1.31476e-26
LBH	1.10776	0.000212915
MRNIP	1.1072	0.000233124
TMEM184A	1.10685	0.0183472
LOC112268092	1.10646	1.35477e-09
MYH3	1.10377	0.00078604
OR51B4	1.10327	0.00988577
EGR1	1.10243	9.27493e-18
SKIL	1.10144	4.59079e-15
MUC1	1.09896	0.00139696
NKD1	1.09844	0.00490082
ACRV1	1.09603	0.0350869
GALNT18	1.09079	1.17042e-13
PRKG1	1.08963	6.06792e-06
GRIP1	1.08951	0.000730542
MUC15	1.08582	3.975e-05
CT55	1.08217	0.000105055
CYP26B1	1.08068	0.00015408
MAST1	1.07691	0.0112097
NCALD	1.07626	1.71933e-11
B4GALT1	1.07373	2.32648e-26
LOX	1.07232	0.0233093
SLC1A3	1.07059	9.73626e-11
LRP2BP	1.07004	0.00346792
MAP3K5	1.06881	2.90781e-09
HCN2	1.06824	0.000687788
SMOX	1.06369	2.27087e-16
NEGR1	1.06155	9.67209e-07
NCAM2	1.06123	2.7894e-08
PCK1	1.06068	0.0300805
C11orf91	1.05925	0.00328997
CDKL5	1.05636	0.0376955
GLT8D2	1.05476	0.00285795
ATF3	1.05035	1.38252e-19
IL31RA	1.04833	3.27608e-08
ZNF536	1.04755	1.68207e-05
ZNF132	1.04643	0.00212976
SLAMF9	1.04598	0.000118618
SRGN	1.04588	2.68843e-05
LRAT	1.04346	1.45247e-12
FYB1	1.04233	0.00756656
SEMA3F	1.04199	2.42303e-07
NEBL	1.0415	0.0225802
ST6GALNAC2	1.04127	0.0288094
TNFAIP3	1.03567	1.09845e-15
ENO3	1.03516	2.70506e-06
HES7	1.03483	2.73466e-05
PLEKHA2	1.03466	3.64639e-06
DIO2	1.03412	0.00060433
ELMOD1	1.03306	4.10443e-05
LYPD3	1.03165	0.00218127
APOE	1.02785	0.0288219
TMEM200A	1.02643	0.0179643
PLD1	1.02508	1.04132e-07
PAGE1	1.02127	0.0229245
C1S	1.01976	5.94897e-05
ARHGDIG	1.01804	0.0437309
NOX4	1.01797	6.37025e-12
DOCK10	1.017	0.00932726
BMP6	1.01507	2.01595e-07
IL13RA1	1.01261	5.44392e-24
FRY	1.01153	0.00182847
CFAP44	1.00927	0.000290571
UBAP1L	1.00907	0.008867
FGFR3	1.0085	1.10139e-07
PCSK5	1.00848	0.0123995
PAK3	1.00823	0.00219731
TANK	1.00519	3.11416e-12
SEMA3C	1.00324	6.64997e-14
TM4SF1	1.00074	1.20551e-30
TMEM177	-1.00256	1.9024e-08
ADAMTS16	-1.00276	0.0135818
CCDC96	-1.00644	0.040914
HOXA5	-1.00682	4.01451e-10
LOC112694756	-1.00685	0.00559901
PLCB2	-1.00724	0.00451601
VCX	-1.01337	0.000193202
MCOLN3	-1.01407	0.00534201
BRCA2	-1.01628	1.87213e-07
CBS	-1.0177	0.00281233
EXTL1	-1.02032	8.44611e-16
PRIMA1	-1.0219	0.036445
SPATA31C2	-1.02427	1.18097e-05
SOX2	-1.02808	6.30498e-06
ARHGDIB	-1.02967	0.00687982
FADS2	-1.03162	6.35508e-14
CAVIN3	-1.03323	4.57683e-19
PHF19	-1.03406	1.63283e-25
ANO1	-1.0363	3.74744e-16
HCN3	-1.03812	0.0221703
BOC	-1.04729	0.000219035
MMP15	-1.05462	1.52296e-13
CBR3	-1.05467	5.56712e-07
PAFAH1B3	-1.05536	1.1503e-07
C1orf53	-1.0556	9.74794e-05
CPXM2	-1.07119	0.03999
ST8SIA5	-1.07457	0.0163264
FCMR	-1.08474	0.00188891
GTPBP6-2	-1.09879	0.00397481
ARFRP1	-1.09929	5.66212e-15
ZNF853	-1.10065	0.000168859
IL17RE	-1.101	0.0465217
RXRG	-1.10151	1.08671e-26
PDZD2	-1.10365	0.000548384
CDC42EP3	-1.10873	1.36095e-23
NKX6-1	-1.10982	6.17641e-08
MIEF2	-1.11049	3.84156e-05
TMEM121	-1.11064	6.10608e-07
ZNF775	-1.11397	7.05032e-05
SOD3	-1.11465	8.38045e-09
BTBD16	-1.11713	0.0308411
PLAC8	-1.11819	0.0270367
ETNK2	-1.11922	5.07628e-12
IRF7	-1.1251	0.000838444
LYL1	-1.12607	0.000189249
ZP4	-1.12896	0.0255349
ISL1	-1.13147	0.000162442
CPN1	-1.13347	5.40972e-09
ST6GAL1	-1.13458	9.54059e-29
FAM186B	-1.13499	0.0375453
HOXC11	-1.14181	2.04078e-05
EYA1	-1.17079	1.12098e-14
OLIG2	-1.17851	0.00040111
MBLAC1	-1.18712	0.00254801
DMRT2	-1.19905	7.48534e-10
HAND2	-1.20385	0.000237751
HOXA13	-1.20705	0.0398358
KRT14	-1.20722	4.25698e-05
ZNF688	-1.21204	4.38149e-05
ST6GALNAC5	-1.22939	0.0319381
LOC101928764	-1.23545	0.0274212
GP1BB	-1.24134	0.000974462
INAVA	-1.24611	3.32118e-13
DUSP15	-1.25052	0.000104477
NRL	-1.25339	0.015739
NFE2	-1.25795	0.0148846
FAT3	-1.27672	2.4973e-11
NANOS1	-1.29451	5.24471e-20
MPZ	-1.29788	4.90126e-15
COL2A1	-1.31134	0.00906077
PLEKHF1	-1.31942	1.6148e-08
LIMD2	-1.32271	2.2964e-18
STAC2	-1.32316	0.0376319
GAL3ST4	-1.3274	0.00650508
CTSE	-1.33258	0.0272596
ASB16	-1.33306	1.21142e-05
ROBO4	-1.3402	2.11603e-14
QRFP	-1.34716	0.0359635
LRRC55	-1.34717	0.0125627
C5orf58	-1.36648	0.0132031
WNK4	-1.3736	3.61002e-31
GBP3	-1.42623	0.0323794
SMAGP	-1.43419	4.46685e-12
CNTNAP3C	-1.43469	0.011913
B3GALT2	-1.44167	0.00482561
OTX1	-1.47723	0.000895942
MSC	-1.49325	1.27647e-15
INKA1	-1.49899	0.0166019
ALK	-1.50697	0.000700887
HOXD4	-1.51642	0.0103274
FLG2	-1.52384	0.0326219
DHH	-1.54417	0.0107165
ZBTB8B	-1.54572	0.0108903
SLC30A2	-1.57047	0.0368584
SGCA	-1.59328	0.0391236
RAMP2	-1.61382	0.0237612
ATRNL1	-1.61857	1.16469e-06
NEK3	-1.62684	0.00865339
LOXL4	-1.6914	3.01393e-65
ARHGAP33	-1.73075	2.84106e-05
MORN3	-1.73209	0.0286237
PRR19	-1.75456	0.000742773
F8A2	-1.76044	0.0255156
ITGB2	-1.76149	0.000543857
NOTCH4	-1.76333	0.00881385
ROPN1L	-1.83199	0.000139209
ASB2	-1.83709	7.87643e-07
CHADL	-1.85323	0.0247932
COL8A1	-1.87682	4.24991e-10
KCNK7	-1.9719	0.0143135
ROPN1	-1.97255	2.07347e-05
HUS1B	-2.01048	0.0383953
RASL10A	-2.07472	0.0131133
ACOT1	-2.08623	0.00128222
ANKRD2	-2.13656	0.0446265
ADCYAP1	-2.14762	0.017537
NUTM2G	-2.17236	0.0426644
EVI2B	-2.18387	0.0119624
MGP	-2.18896	2.2469e-05
VAMP7	-2.30962	0.0381421
OLFML3	-2.33353	8.66402e-07
ADRB1	-2.35533	0.0132705
ADGRF1	-2.38963	1.09572e-08
TEX19	-2.4897	0.0165925
NGFR	-2.49	2.48453e-79
H3C6	-2.52495	1.01317e-06
LY6G5C	-2.54198	0.0158512
KLK6	-2.76845	0.0267621
RPRML	-2.80425	0.0106657
AP3S2	-2.80707	0.0299769
MMP3	-2.81274	0.031748
ARMC12	-2.82164	0.027205
F10	-2.84469	0.011373
G0S2	-3.00414	0.0456446
CXCL11	-3.05469	0.0438799
C9orf135	-3.12471	0.033311
ZAR1	-3.3238	0.0179716
SLC26A9	-3.49826	0.0471649
ITIH5	-3.6163	4.29554e-29
CCR10	-3.63121	0.0378218
MEGF10	-3.69774	0.0370513
GCHFR	-3.8719	0.0343655
MBP	-4.03579	0.0463489
H3C8	-4.16496	0.00787372
UMODL1	-4.16705	0.0484484
IZUMO3	-4.17677	0.00109651
H3C12	-4.24936	0.00623797
BASP1	-4.31378	0.0256828
DKKL1	-4.31653	0.0233011
MAG	-4.59102	0.00936657
SPEGNB	-4.59487	0.0166259
CLIC3	-4.69562	0.00671885
MEIOSIN	-4.78096	0.00486317
ASXL3	-5.26038	0.000874398
LCE1D	-5.32449	0.000688943
ADIPOQ	-5.47715	1.3492e-06
REM1	-6.12231	1.42182e-05
APOL6	-0.778875	2.386e-06
APOLD1	-1.84557	9.72137e-11
APOM	-0.981667	0.0489937
APOO	-0.097526	0.435405
APOOL	-0.0979026	0.384416
APOPT1	0.129577	0.0961054
APP	0.281338	2.14137e-10
APPBP2	0.776112	3.88598e-20
APPL1	-0.124296	0.0459668
APPL2	-0.605807	3.37889e-16
APRT	0.0268146	0.679362
APTX	-0.143856	0.11705
AQP1	-0.743742	0.0936342
AQP10	-0.451907	0.761559
AQP11	1.27507	3.05442e-07
AQP3	1.64202	7.69905e-221
AQP5	0.653375	0.336207
AQP6	-5.88896	0.56203
AQP7	1.10326	0.503187
AQP9	5.97434	0.246753
AQR	-0.289709	4.98898e-06
AR	-5.88896	1
ARAF	0.22834	0.000657297
ARAP1	0.409883	3.83703e-08
ARAP2	-0.811925	3.60131e-18
ARAP3	1.07243	2.72551e-12
ARC	-0.444337	0.896928
ARCN1	0.218365	1.58751e-05
AREG	-0.592678	0.782651
AREL1	-0.109634	0.0893846
ARF1	0.0619669	0.175218
ARF3	-0.0640575	0.213431
ARF4	0.296414	4.98509e-09
ARF5	0.264698	1.93748e-05
ARF6	-0.367864	3.33788e-12
ARFGAP1	0.0865806	0.188545
ARFGAP2	0.349907	4.34898e-07
ARFGAP3	0.443308	1.14456e-10
ARFGEF1	0.217035	0.00324913
ARFGEF2	-0.272758	6.08517e-07
ARFGEF3	0.0685419	0.392425
ARFIP1	0.274334	1.2608e-05
ARFIP2	0.409434	2.7211e-10
ARFRP1	-0.752677	1.96346e-15
ARG2	-0.82222	2.64659e-28
ARGLU1	0.0710788	0.352612
ARHGAP1	0.0611387	0.332571
ARHGAP10	0.41522	7.34358e-05
ARHGAP11A	-0.488042	5.10893e-15
ARHGAP11B	-0.306311	0.25511
ARHGAP12	0.215275	0.000376228
ARHGAP17	0.899513	3.11719e-32
ARHGAP18	0.909057	7.03153e-68
ARHGAP19	-0.71191	6.35122e-14
ARHGAP21	0.0744514	0.32639
ARHGAP22	-1.59298	0.810581
ARHGAP23	0.53394	1.30675e-11
ARHGAP24	0.989412	0.000275544
ARHGAP25	-5.88896	1
ARHGAP26	-0.755536	1.94276e-07
ARHGAP27	0.0821806	0.430615
ARHGAP28	-1.34923	0.0976719
ARHGAP29	-1.18532	8.27705e-16
ARHGAP30	0.662813	0.394522
ARHGAP31	-0.103683	0.971093
ARHGAP32	-0.0591355	0.467956
ARHGAP33	0.049056	0.819259
ARHGAP35	-0.204484	0.0117128
ARHGAP39	0.0264502	0.877537
ARHGAP4	-0.352591	0.755808
ARHGAP42	-0.0812088	0.403641
ARHGAP44	-0.683433	7.18169e-07
ARHGAP45	0.65638	2.10223e-12
ARHGAP5	-0.459118	5.62118e-13
ARHGAP6	-1.95276	0.102869
ARHGAP8	-0.794192	0.441192
ARHGAP9	-2.88606	0.00736582
ARHGDIA	0.490359	7.27136e-24
ARHGDIB	0.0831588	0.780785
ARHGEF1	-0.503101	7.52685e-13
ARHGEF10	1.47528	0.131367
ARHGEF10L	-0.223186	0.0233562
ARHGEF11	0.246533	0.000277794
ARHGEF12	-0.176542	0.019679
ARHGEF16	0.428515	2.63112e-08
ARHGEF17	0.717004	3.38889e-11
ARHGEF18	0.200741	0.0037846
ARHGEF19	-0.045733	0.87192
ARHGEF2	-1.44539	1.35136e-11
ARHGEF25	-5.88896	0.755001
ARHGEF26	-5.88896	1
ARHGEF28	-0.0551336	0.677222
ARHGEF3	1.15643	1.40068e-64
ARHGEF33	-0.0304014	1
ARHGEF35	-0.318098	0.0161272
ARHGEF37	-0.787488	0.000493937
ARHGEF38	1.71016	0.0202406
ARHGEF39	-0.265159	0.0198001
ARHGEF4	0.795403	0.0577583
ARHGEF40	-0.110283	0.449706
ARHGEF5	-0.236392	0.0110579
ARHGEF6	1.06406	0.449541
ARHGEF7	0.166125	0.0115388
ARHGEF9	-0.655186	1.26416e-06
ARID1A	-0.185077	0.0422543
ARID1B	0.0741927	0.393839
ARID2	0.22196	0.00975737
ARID3A	-0.00936752	0.937802
ARID3B	0.241939	0.0342024
ARID3C	1.11963	0.234198
ARID4A	0.058517	0.599039
ARID4B	0.553288	2.64064e-14
ARID5A	0.72875	0.000219331
ARID5B	0.27472	0.000356281
ARIH1	-0.348229	2.14875e-08
ARIH2	0.0184622	0.751592
ARIH2OS	-0.306468	0.618144
ARL1	0.916054	3.0654e-37
ARL10	5.97434	0.743168
ARL13B	-0.635408	3.86118e-05
ARL14	-0.561214	0.197946
ARL14EP	0.173921	0.0621421
ARL15	0.339516	0.000912021
ARL16	-0.098736	0.438161
ARL17A	0.197242	0.554688
ARL17B	-0.514615	0.180309
ARL2	-0.210633	0.00574367
ARL2BP	0.524695	4.56979e-15
ARL3	0.513137	5.19947e-06
ARL4A	0.308131	0.00855078
ARL4C	1.22973	8.28385e-25
ARL4D	-0.186133	0.411467
ARL5A	-0.0972738	0.246174
ARL5B	-0.0302206	0.62173
ARL6	-0.010147	0.95155
ARL6IP1	0.356917	1.54386e-14
ARL6IP4	-0.0708642	0.381657
ARL6IP5	0.61342	2.3344e-29
ARL6IP6	-0.429828	1.05281e-06
ARL8A	0.187326	0.00251734
ARL8B	0.16208	0.00779216
ARL9	0.127345	1
ARMC1	-0.26079	0.000147082
ARMC10	-0.16122	0.226732
ARMC12	2.97996	0.381957
ARMC2	0.61658	0.06805
ARMC3	-1.87266	0.662982
ARMC5	0.671816	1.46265e-05
ARMC6	0.617051	2.46873e-15
ARMC7	0.915378	7.3388e-18
ARMC8	-0.171382	0.0315548
ARMC9	0.566321	4.30645e-06
ARMCX3	0.423826	6.58306e-05
ARMCX4	-0.779499	0.0148204
ARMCX5	-1.51097	4.55745e-16
ARMCX5-GPRASP2	-0.474852	0.532618
ARMCX6	0.777664	9.83313e-10
ARMH1	-1.37877	0.752039
ARMH3	-0.43213	1.82944e-06
ARMH4	-1.61942	0.810988
ARMT1	0.047361	0.516052
ARNT	-0.0253786	0.710261
ARNT2	1.17797	0.173135
ARNTL	-0.66382	0.00213753
ARNTL2	-0.228595	0.00153542
ARPC1A	0.0271817	0.703767
ARPC1B	0.137245	0.0234631
ARPC2	0.331859	2.56389e-12
ARPC3	0.426696	4.34836e-18
ARPC4	0.399501	3.66133e-11
ARPC5	0.399286	3.99035e-11
ARPC5L	-0.400703	2.15444e-10
ARPIN	-1.67292	4.04194e-44
ARPP19	0.197581	4.95109e-05
ARPP21	5.97434	0.282632
ARRB1	0.786935	9.41928e-27
ARRB2	-0.0257315	0.786848
ARRDC1	0.338029	1.34189e-05
ARRDC2	0.228009	0.0761047
ARRDC3	-0.0823968	0.741048
ARRDC4	-0.708182	0.0017848
ARSA	-0.755333	3.96919e-08
ARSB	-0.603173	2.82685e-06
ARSD	-0.0965879	0.284432
ARSE	-0.379328	4.46141e-05
ARSF	5.97434	0.244137
ARSG	-1.06553	0.00383031
ARSH	-0.571371	0.883698
ARSJ	-0.294257	0.284262
ARSK	0.576183	4.10777e-05
ARTN	1.56879	0.360437
ARV1	-0.386498	0.000162879
ARVCF	0.552112	0.0102349
AS3MT	-5.88896	0.576611
ASAH1	0.228289	5.78057e-05
ASAH2	3.32359	0.13137
ASAH2B	5.97434	0.996093
ASAP1	-0.48998	5.21113e-06
ASAP2	-0.422826	6.10679e-14
ASAP3	0.116595	0.657469
ASB1	-0.16056	0.165844
ASB12	2.03239	0.13714
ASB13	0.137958	0.137302
ASB14	-0.967871	0.104685
ASB16	-0.473294	1
ASB18	-5.88896	0.558874
ASB2	-0.359289	0.906737
ASB3	0.289156	0.810988
ASB6	0.520772	7.49866e-06
ASB7	-0.0497908	0.576861
ASB8	0.45837	2.64842e-06
ASB9	-0.112572	0.419775
ASCC1	-0.157481	0.0572398
ASCC2	0.365875	1.87856e-07
ASCC3	0.754524	4.87186e-46
ASCL1	5.97434	0.996093
ASCL2	1.71755	0.245072
ASCL5	1.04669	1.03215e-11
ASF1A	-0.0433443	0.627641
ASF1B	-0.525454	1.50445e-09
ASGR1	0.0303891	0.943709
ASH1L	0.110145	0.498655
ASH2L	-0.227483	0.00229964
ASIC1	-0.784273	1.05399e-06
ASIC3	-0.171204	1
ASIP	-5.88896	1
ASL	-0.406134	1.04815e-06
ASMT	5.97434	0.996093
ASMTL	-1.1655	0.162289
ASNA1	0.155782	0.0125171
ASNS	-3.29751	4.55594e-41
ASNSD1	-0.0254899	0.753323
ASPG	-0.925808	0.485248
ASPH	-0.159056	0.0026247
ASPHD1	-0.195364	0.153555
ASPHD2	0.0250655	0.883835
ASPM	-0.129511	0.0311287
ASPRV1	2.67211	0.055536
ASPSCR1	-0.13238	0.284873
ASRGL1	-0.501363	0.0916996
ASS1	-1.10209	0.00619892
ASTE1	0.615215	3.38575e-06
ASTL	-1.81732	0.292976
ASTN2	0.602786	0.000380567
ASXL1	0.0959099	0.122589
ASXL2	-0.0270554	0.710264
ATAD1	-0.271193	4.05589e-06
ATAD2	-0.56229	1.36231e-17
ATAD2B	0.110302	0.184445
ATAD3A	0.160967	0.16215
ATAD3B	-0.0322767	0.797851
ATAD3C	1.61924	0.0664832
ATAD5	0.142574	0.292195
ATAT1	0.361769	0.166713
ATE1	-0.366307	1.64979e-06
ATF1	-0.145583	0.0841173
ATF2	0.0825387	0.244575
ATF3	-0.976193	3.83131e-13
ATF4	-0.816031	1.95466e-41
ATF5	-0.451256	0.0334874
ATF6	-0.734348	7.65031e-35
ATF6B	-0.0440911	0.496942
ATF7	-0.158826	0.0443453
ATF7IP	-0.12603	0.0631185
ATF7IP2	0.584774	1.44615e-11
ATG10	-0.700612	0.000429671
ATG101	-0.0946048	0.248627
ATG12	0.997153	6.09936e-40
ATG13	-0.353354	8.62675e-08
ATG14	-0.103667	0.233611
ATG16L1	0.239607	0.000961125
ATG16L2	-0.483456	0.140952
ATG2A	0.118103	0.100486
ATG2B	0.120817	0.0947277
ATG3	0.0212337	0.754681
ATG4A	1.35229	7.78641e-42
ATG4B	0.438153	3.27156e-08
ATG4C	-0.25027	0.0670938
ATG4D	0.36725	9.14758e-05
ATG5	-3.97992	9.08411e-194
ATG7	-1.08474	6.55935e-29
ATG9A	0.294928	2.33183e-05
ATG9B	2.60656	0.397665
ATIC	-0.342841	1.53898e-10
ATL1	0.00529914	0.980151
ATL2	-0.093896	0.0841635
ATL3	0.0751873	0.16874
ATM	-0.744353	1.24598e-05
ATMIN	0.154566	0.020858
ATN1	-0.091929	0.12578
ATOH1	5.97434	0.0143043
ATOH8	0.145702	0.770248
ATOX1	0.339166	0.00107178
ATP10A	0.261964	0.982735
ATP10B	-0.744924	0.00573324
ATP10D	-0.325344	0.124849
ATP11A	0.119736	0.162676
ATP11B	0.146713	0.0138701
ATP11C	0.598479	1.14521e-16
ATP12A	-0.934413	0.652705
ATP13A1	-0.326915	1.26461e-07
ATP13A2	-0.0652587	0.272394
ATP13A3	0.459526	9.43246e-12
ATP13A4	3.02576	0.00772378
ATP13A5	1.15676	0.511771
ATP1A1	-0.302729	2.62514e-11
ATP1A2	-1.46117	0.815315
ATP1B1	1.04068	2.64398e-115
ATP1B3	0.41026	1.24325e-15
ATP23	-0.0517292	0.791119
ATP2A1	-0.258938	0.587199
ATP2A2	0.0718178	0.126334
ATP2A3	0.0510866	0.756642
ATP2B1	0.407127	5.68434e-07
ATP2B2	-5.88896	0.576611
ATP2B4	0.0113568	0.835208
ATP2C1	0.288806	1.24228e-08
ATP2C2	-0.325349	0.482518
ATP5F1A	0.39224	7.57514e-16
ATP5F1B	0.0867272	0.0530024
ATP5F1C	0.400448	3.16107e-15
ATP5F1D	-0.016508	0.819925
ATP5F1E	0.622942	1.89024e-24
ATP5IF1	0.0133985	0.829086
ATP5MC1	0.113246	0.157627
ATP5MC2	0.190254	0.0236877
ATP5MC3	0.495883	3.96687e-18
ATP5MD	0.491183	5.09758e-11
ATP5ME	0.342502	6.89282e-05
ATP5MF	0.378993	0.000121675
ATP5MG	0.688492	3.04203e-26
ATP5MGL	0.713653	0.681279
ATP5MPL	0.371578	1.39054e-08
ATP5PB	0.221182	1.11711e-05
ATP5PD	-0.0746694	0.214211
ATP5PF	0.462494	2.10242e-12
ATP5PO	-0.0334784	0.687439
ATP5S	-1.08601	5.52412e-10
ATP6AP1	0.442557	2.64879e-16
ATP6AP1L	0.140254	0.889764
ATP6AP2	0.17758	0.000940997
ATP6V0A1	0.660617	6.11752e-16
ATP6V0A2	-0.840445	2.15556e-20
ATP6V0A4	-1.71613	0.0632426
ATP6V0B	0.556945	1.56723e-20
ATP6V0C	0.405312	8.02627e-14
ATP6V0D1	0.836855	1.24301e-42
ATP6V0D2	-0.414252	0.905642
ATP6V0E1	0.85358	2.23189e-32
ATP6V0E2	-0.0304014	1
ATP6V1A	-0.16869	0.00240604
ATP6V1B2	0.42593	2.29888e-13
ATP6V1C1	0.63818	2.15026e-22
ATP6V1C2	-0.14105	0.767425
ATP6V1D	0.467683	3.82278e-15
ATP6V1E1	0.423075	7.40471e-14
ATP6V1E2	-1.11235	3.44504e-08
ATP6V1F	0.236226	0.000313278
ATP6V1G1	0.121195	0.0411086
ATP6V1G2	0.421334	0.784012
ATP6V1G3	5.97434	0.741113
ATP6V1H	0.353126	4.62666e-07
ATP7A	0.824129	5.57119e-21
ATP7B	0.16206	0.307263
ATP8A1	0.251294	0.0112087
ATP8A2	0.666798	0.155255
ATP8B1	0.867758	2.86086e-09
ATP8B2	-2.74455	3.09146e-37
ATP8B3	0.000952817	1
ATP8B4	-5.88896	0.0613104
ATP9A	0.777105	1.62955e-47
ATP9B	-0.226892	0.106817
ATPAF1	-0.449757	7.29803e-08
ATPAF2	-0.654551	7.51428e-08
ATR	-0.338222	3.58815e-05
ATRAID	-0.10852	0.154634
ATRIP	0.43658	0.00245219
ATRN	-0.0084176	0.913144
ATRNL1	0.00330258	1
ATRX	0.243647	0.0102509
ATXN1	-0.678708	1.16439e-24
ATXN10	0.180154	0.0010389
ATXN1L	-0.14	0.0470677
ATXN2	0.0701887	0.348463
ATXN2L	-0.248736	6.84165e-07
ATXN3	-0.323096	0.00142224
ATXN7	-0.326525	0.000217806
ATXN7L1	0.0152888	0.93638
ATXN7L2	0.0925579	0.697078
ATXN7L3	-0.231629	0.000121898
ATXN7L3B	0.0554108	0.313971
AUH	0.0309292	0.78412
AUNIP	-0.88075	5.41595e-16
AUP1	0.516293	2.01895e-18
AURKA	-0.0904962	0.113252
AURKAIP1	0.117713	0.0661478
AURKB	-0.603191	1.60253e-17
AURKC	-1.03375	0.112183
AUTS2	-0.315226	0.000449317
AVEN	-0.0849743	0.507443
AVIL	-0.42274	0.718801
AVL9	0.164951	0.00430457
AVPI1	0.871348	3.80858e-16
AVPR1A	5.97434	0.745257
AVPR2	-5.88896	1
AWAT2	5.97434	0.399517
AXDND1	-1.28314	0.468468
AXIN1	0.0689085	0.342426
AXIN2	0.00751052	0.892571
AXL	-1.37379	6.44926e-05
AZGP1	-0.364437	0.701053
AZI2	-0.697723	2.0177e-14
AZIN1	-0.110994	0.148305
AZIN2	-0.142368	0.697899
AZU1	0.969599	0.990368
B2M	0.358293	1.10632e-08
B3GALNT1	0.283504	0.00797823
B3GALNT2	-0.637593	6.8637e-20
B3GALT1	-5.88896	1
B3GALT4	-0.364266	0.0525032
B3GALT5	-2.49522	0.41057
B3GALT6	0.337968	2.31163e-05
B3GAT2	1.02523	0.751206
B3GAT3	-0.30451	0.00825594
B3GLCT	0.174044	0.138037
B3GNT2	0.102762	0.104397
B3GNT3	-0.131608	0.094157
B3GNT4	0.611807	0.097456
B3GNT5	0.713426	5.04382e-23
B3GNT6	-5.88896	1
B3GNT7	0.44787	6.76871e-07
B3GNT8	0.789441	0.000255276
B3GNT9	0.606597	0.000117025
B3GNTL1	-0.554294	0.151943
B4GALNT1	0.969599	0.990368
B4GALNT3	-0.16217	0.0283118
B4GALNT4	1.0033	0.990351
B4GALT1	0.121677	0.0155126
B4GALT2	0.107523	0.1646
B4GALT3	-0.210167	0.00772492
B4GALT4	0.103464	0.18377
B4GALT5	0.000273931	0.982772
B4GALT6	-0.667365	1.15105e-05
B4GALT7	-0.227176	0.0605172
B4GAT1	0.872529	1.59911e-30
B9D1	-1.10855	5.7612e-14
B9D2	0.423817	0.106198
BAALC	-0.996697	1
BAAT	0.420487	0.784157
BABAM1	-0.388454	1.18873e-08
BABAM2	-0.71809	4.14855e-15
BACE1	1.12168	8.7154e-11
BACE2	-0.211995	0.000141459
BACH1	-0.331941	6.89757e-05
BACH2	0.459372	0.858358
BAD	0.929539	2.22995e-24
BAG1	0.617499	6.83943e-18
BAG2	-0.563119	6.4637e-09
BAG3	0.467323	3.64579e-10
BAG4	-0.346661	3.44661e-06
BAG5	-0.245075	8.33112e-05
BAG6	0.377974	3.16711e-13
BAGE2	-5.88896	1
BAHCC1	0.57383	0.000923063
BAHD1	0.331181	0.000125608
BAIAP2	0.589796	8.9265e-12
BAIAP2L1	0.181008	0.00311031
BAIAP2L2	-0.683886	0.0466141
BAIAP3	-0.245843	0.800863
BAK1	0.303106	1.71946e-05
BAMBI	0.488067	9.48386e-06
BANF1	1.07297	1.31413e-59
BANF2	-0.328408	0.748935
BANK1	1.57266	0.395324
BANP	0.384167	0.00242471
BAP1	0.202065	0.0017976
BARD1	-0.373242	2.40683e-05
BARX1	-5.88896	0.56203
BARX2	-0.831506	0.373573
BASP1	0.964131	0.545435
BATF	0.671184	7.63925e-10
BATF2	-0.0359265	1
BATF3	-0.678976	0.47397
BAX	0.826167	3.31641e-62
BAZ1A	0.175097	0.123297
BAZ1B	-0.0602942	0.306832
BAZ2A	-0.244957	0.000871483
BAZ2B	0.304734	8.52355e-05
BBC3	0.192	0.000835352
BBIP1	-0.23369	0.106176
BBOF1	-1.06423	0.017251
BBOX1	0.967544	0.990366
BBS1	-0.810823	2.94433e-07
BBS10	-0.232664	0.0895114
BBS12	0.322291	0.0765467
BBS2	-0.259309	0.0825844
BBS4	-0.0257322	0.860852
BBS5	-5.88896	0.554514
BBS7	-0.160854	0.108381
BBS9	-0.122852	0.395078
BBX	0.335221	1.96902e-07
BCAM	-0.0224378	0.63971
BCAN	-1.01886	0.730886
BCAP29	-0.0966141	0.281237
BCAP31	0.198478	9.7036e-05
BCAR1	0.50612	1.87452e-15
BCAR3	-0.0251005	0.839812
BCAS1	1.79688	1.30944e-05
BCAS2	-0.618627	2.04716e-16
BCAS3	-0.391841	2.83434e-05
BCAS4	0.280859	0.0256623
BCAT1	1.09449	3.49348e-05
BCAT2	0.176855	0.00144218
BCCIP	0.50954	1.22351e-10
BCDIN3D	-0.327165	0.0181101
BCKDHA	-0.489004	1.32745e-08
BCKDHB	-0.801916	4.58216e-16
BCKDK	-0.205302	0.00128524
BCL10	-0.189833	0.0180678
BCL11A	0.350725	0.0223321
BCL11B	-0.579014	0.0113432
BCL2	-5.88896	0.148145
BCL2A1	-5.88896	1
BCL2L1	-0.551387	2.68572e-27
BCL2L10	5.97434	0.544128
BCL2L11	0.212003	0.0258867
BCL2L12	-0.442429	9.2588e-10
BCL2L13	-0.67093	2.05725e-15
BCL2L14	0.573315	0.0144925
BCL2L15	0.508633	1.09411e-13
BCL2L2	-0.481461	1.79888e-07
BCL3	-0.365643	3.57612e-08
BCL6	-0.486622	0.0017439
BCL7A	0.551013	3.79485e-10
BCL7B	0.0659971	0.468556
BCL7C	0.46325	3.26044e-07
BCL9	-0.56134	3.64492e-07
BCL9L	0.425662	1.27687e-14
BCLAF1	0.322321	6.33974e-10
BCLAF3	0.471422	0.000152923
BCO1	1.22545	0.000104901
BCO2	-1.91177	0.655839
BCOR	-0.031005	0.669723
BCORL1	0.385874	3.04143e-05
BCR	0.388701	1.37617e-09
BCS1L	-0.000669784	0.979135
BDH1	0.509555	0.658262
BDH2	0.557174	1.16957e-05
BDKRB1	-2.08881	0.045927
BDKRB2	0.992543	1.52799e-08
BDNF	-5.88896	1
BDP1	0.0147814	0.945212
BECN1	-2.74726	2.00451e-216
BEND3	-0.421755	0.00950976
BEND6	0.969599	0.990368
BEND7	-0.386054	0.0494404
BEST1	-4.57071	1.5422e-15
BEST2	1.02523	0.990373
BEST3	-1.40925	0.817684
BEST4	-1.27511	0.532006
BET1	-0.182842	0.19462
BET1L	0.124597	0.10017
BEX3	-0.368533	7.08906e-10
BFAR	0.117004	0.0605331
BFSP1	0.0809909	0.756154
BGLAP	1.15379	0.99028
BGN	2.02523	0.652944
BHLHA15	-0.261538	0.62292
BHLHE40	-0.30705	1.92168e-07
BHLHE41	-0.220074	0.949728
BHMG1	-5.88896	0.343892
BICC1	0.864651	0.545719
BICD1	-0.471456	0.00020841
BICD2	-0.432698	0.000993281
BICDL1	0.48092	0.000572259
BICDL2	-0.954102	1.49782e-06
BICRA	0.90631	5.86054e-32
BICRAL	-0.654198	2.16933e-05
BID	0.557197	1.48672e-14
BIK	1.14113	5.75815e-22
BIN1	0.139317	0.0907659
BIN2	4.12544	0.0797864
BIN3	0.319302	0.00466113
BIRC2	-0.375574	0.00467756
BIRC3	-0.536984	6.63921e-05
BIRC5	0.147646	0.0152994
BIRC6	0.16493	0.127763
BIRC7	-0.493495	0.524363
BIVM	0.146827	0.302775
BLCAP	-0.0560462	0.387771
BLM	-0.283819	0.0106149
BLMH	0.330262	5.68835e-05
BLNK	0.756236	0.31287
BLOC1S1	0.185707	0.053077
BLOC1S2	0.78326	4.79e-35
BLOC1S3	-0.238611	0.00624765
BLOC1S4	0.232252	0.0235363
BLOC1S5	-0.677274	8.53959e-13
BLOC1S6	-0.166483	0.00528278
BLVRA	0.291189	0.000916273
BLVRB	-0.0526517	0.371263
BLZF1	0.0330031	0.631271
BMF	-0.886463	4.68466e-15
BMI1	-0.133835	0.444545
BMP1	-0.0322663	0.634499
BMP2	-1.16558	1.31728e-12
BMP2K	-1.11458	6.72719e-18
BMP4	0.0995714	0.248548
BMP6	-0.263257	0.637363
BMP7	-1.46117	0.815315
BMP8A	0.127345	1
BMP8B	-1.91177	0.655839
BMPER	5.97434	0.281436
BMPR1A	-0.198953	0.00311109
BMPR1B	0.0196598	1
BMPR2	0.346269	0.000249544
BMS1	-0.0889677	0.314473
BMT2	1.16623	7.84514e-21
BMX	5.97434	0.283389
BNC2	0.316731	0.982971
BNIP1	-0.0268331	0.872388
BNIP2	-0.611127	4.66072e-19
BNIP3	0.625669	0.698581
BNIP3L	0.789831	8.52791e-35
BNIPL	1.19807	0.203991
BOC	-0.0304014	1
BOD1	0.658448	5.15496e-16
BOD1L1	-0.389586	0.0021209
BOK	-0.277973	0.00014706
BOLA1	-0.428524	0.00359453
BOLA2-SMG1P6	0.166203	0.569574
BOLA2B	0.126942	0.735109
BOLA3	-0.0961121	0.449497
BOP1	-0.369358	2.97767e-07
BORA	-0.240241	0.0112098
BORCS5	-0.0062322	0.99786
BORCS6	1.51397	1.2999e-27
BORCS7	-0.072446	0.596186
BORCS8	-0.570501	0.0066198
BPGM	-0.283751	0.0228524
BPHL	-0.258034	0.00617979
BPIFA2	5.97434	0.744119
BPIFB1	-0.568422	0.147127
BPIFC	5.97434	0.43475
BPNT1	0.418769	3.76493e-12
BPTF	0.30097	0.000531178
BRAF	-0.0735058	0.434933
BRAP	0.186175	0.0334868
BRAT1	0.624962	2.94021e-13
BRCA1	-0.931825	7.62273e-21
BRCA2	-0.529947	0.00955259
BRCC3	0.440397	1.64431e-08
BRD1	0.0268089	0.71161
BRD2	0.2614	3.94823e-06
BRD3	0.025968	0.672893
BRD3OS	0.305854	0.00117777
BRD4	0.100473	0.0815319
BRD7	-0.136919	0.0370415
BRD8	0.0670648	0.413586
BRD9	0.212326	0.0208809
BRDT	2.48452	0.489607
BRF1	0.395653	1.52437e-07
BRF2	0.139606	0.256546
BRI3	-0.420709	0.00032879
BRI3BP	0.292544	0.00337773
BRICD5	1.16892	0.080731
BRINP1	0.365469	0.794863
BRINP2	5.97434	0.996093
BRINP3	5.97434	0.996093
BRIP1	0.0917539	0.419999
BRIX1	-0.298107	2.66504e-05
BRK1	0.00745583	0.893896
BRMS1	0.402107	7.92253e-07
BRMS1L	0.91004	9.3862e-28
BROX	0.115993	0.0432952
BRPF1	-0.0232209	0.769244
BRPF3	-0.116374	0.145331
BRSK1	-0.0237005	0.854412
BRSK2	1.86777	0.00371487
BRWD1	-0.131763	0.28175
BRWD3	-0.00841542	0.916501
BSCL2	0.178909	0.100853
BSDC1	-0.118051	0.0875552
BSG	-0.0404365	0.37306
BSN	-1.1098	0.096153
BSPRY	-0.894192	6.91952e-17
BST1	-0.263758	0.822348
BST2	0.669714	1.16824e-11
BTAF1	-0.026122	0.728729
BTBD1	-0.119131	0.0511685
BTBD10	-0.372383	8.78413e-09
BTBD11	-1.60614	0.571545
BTBD16	-0.188903	0.882117
BTBD18	-5.88896	1
BTBD19	0.494272	0.482978
BTBD2	0.0809649	0.185371
BTBD3	-1.42567	3.08631e-64
BTBD6	-0.0668602	0.325971
BTBD7	0.397168	3.47537e-09
BTBD8	-0.666292	0.100898
BTBD9	0.211457	0.0475694
BTC	-1.61031	9.09227e-10
BTD	-0.489545	1.20393e-06
BTF3	-0.0139605	0.763712
BTF3L4	-0.0743254	0.365077
BTG1	-0.693566	5.53096e-06
BTG2	1.16231	1.1041e-98
BTG3	-0.633475	3.24432e-17
BTG4	-1.93236	0.651497
BTK	-1.18757	0.35628
BTLA	-0.0304014	1
BTN1A1	0.0695661	1
BTN2A1	0.0968079	0.297064
BTN2A2	0.238779	0.0661941
BTN3A1	-0.358928	0.0107086
BTN3A2	-0.25621	0.0439243
BTN3A3	0.80251	5.46451e-05
BTNL3	2.9452	1.47581e-07
BTNL8	3.46934	1.78415e-06
BTNL9	5.97434	0.996093
BTRC	0.243893	0.00241657
BUB1	0.30483	8.02166e-08
BUB1B	0.0439918	0.552769
BUB1B-PAK6	-5.88896	0.76965
BUB3	0.0387244	0.493335
BUD13	-0.162933	0.144025
BUD23	-1.06413	6.37716e-41
BUD31	-0.14646	0.0185646
BYSL	-0.249215	0.00421059
BZW1	0.335555	1.34312e-11
BZW2	-0.38954	3.23106e-06
C10orf111	-0.00273792	1
C10orf120	5.97434	0.996093
C10orf143	-1.0163	0.257606
C10orf25	-0.935247	0.00216455
C10orf55	-5.88896	1
C10orf88	-0.35868	0.0422537
C10orf95	-2.25026	9.97152e-09
C11orf1	0.203525	0.093986
C11orf16	-5.88896	0.158395
C11orf21	1.53699	0.788858
C11orf24	-0.419022	4.43508e-07
C11orf45	-0.849736	0.000237949
C11orf49	0.0653038	0.453634
C11orf52	0.386998	0.0373849
C11orf54	-0.647866	8.5392e-08
C11orf58	-0.0593428	0.271508
C11orf65	-1.27649	0.334967
C11orf68	-0.677088	4.33361e-08
C11orf71	-0.516109	0.0215905
C11orf74	-1.07983	8.23672e-10
C11orf80	-0.644601	9.17882e-10
C11orf86	0.260821	0.586644
C11orf87	-5.88896	1
C11orf91	1.177	0.412668
C11orf94	5.97434	0.145741
C11orf95	-0.0753213	0.596759
C11orf96	-5.88896	0.753534
C11orf98	2.67016	0.107829
C12orf10	0.056243	0.554866
C12orf29	-0.208433	0.0351944
C12orf4	-0.12296	0.212314
C12orf43	0.178587	0.0457001
C12orf45	-0.280508	0.0701072
C12orf49	1.2224	6.97799e-92
C12orf54	5.97434	0.996093
C12orf57	0.771694	4.07469e-17
C12orf60	-0.95305	0.0356834
C12orf65	-0.439417	0.000266029
C12orf66	-0.174177	0.246447
C12orf73	0.0276594	0.888735
C12orf74	5.97434	0.996093
C12orf75	-0.123097	0.0325145
C12orf76	-0.634488	0.00666945
C12orf80	1.55456	0.788101
C14orf119	0.12729	0.11134
C14orf132	1.79465	0.31201
C14orf178	-1.41243	0.225384
C14orf28	-0.375196	0.0250508
C14orf39	-5.88896	0.558874
C14orf93	-0.672913	0.00216277
C15orf39	-0.0362539	0.52792
C15orf40	-0.413001	0.00597211
C15orf41	-0.229498	0.0516751
C15orf48	0.652604	0.862613
C15orf61	-0.165779	0.37068
C15orf62	0.238094	0.772978
C15orf65	0.210693	0.497618
C16orf45	0.717712	0.846035
C16orf46	-0.338557	0.411666
C16orf54	-5.88896	1
C16orf58	-1.05447	7.40762e-20
C16orf70	0.61717	2.32328e-13
C16orf71	1.23865	0.514952
C16orf72	-0.174454	0.00321101
C16orf74	-0.809013	0.00515475
C16orf86	0.403118	0.560936
C16orf87	-0.36742	0.00132179
C16orf91	-0.223616	0.121931
C16orf95	-0.220576	0.64478
C17orf100	0.266342	0.447591
C17orf107	0.656709	0.504361
C17orf113	-0.829421	0.00298531
C17orf49	-0.331073	0.000904741
C17orf51	1.15379	0.99028
C17orf53	-0.02921	0.86698
C17orf58	0.142548	0.286091
C17orf67	-0.0649403	0.813139
C17orf75	-1.51672	2.01297e-30
C17orf80	-0.149276	0.139866
C17orf82	0.0694759	0.9824
C17orf97	0.219429	0.331517
C17orf98	-5.88896	0.753534
C18orf21	0.316968	0.048066
C18orf25	0.149979	0.149306
C18orf32	-1.19669	0.474698
C18orf54	-1.21221	1.34657e-11
C18orf65	-0.244099	0.875905
C19orf12	-0.00446652	0.988716
C19orf18	-0.471057	0.527308
C19orf24	0.501057	7.49442e-08
C19orf25	0.359802	0.000503969
C19orf33	-0.132328	0.0132019
C19orf38	2.1303	0.280757
C19orf44	0.0950813	0.621108
C19orf47	0.416633	5.68115e-06
C19orf48	-0.778595	1.27855e-35
C19orf53	0.450345	1.30393e-08
C19orf54	-0.696205	3.47052e-13
C19orf57	1.02926	0.000142538
C19orf66	-0.203201	0.0930211
C19orf70	0.0151083	0.896441
C19orf71	0.039645	1
C19orf73	-1.29345	0.0096731
C19orf81	-0.846236	0.105144
C1D	0.602719	8.21368e-07
C1GALT1	0.0778887	0.113749
C1GALT1C1	0.269915	0.00342617
C1GALT1C1L	1.51247	0.00172025
C1QBP	-0.132723	0.0070088
C1QL1	0.950782	0.115768
C1QL3	-5.88896	0.555933
C1QL4	-2.51021	0.043928
C1QTNF1	2.53699	0.380452
C1QTNF12	-0.861736	0.619758
C1QTNF3	1.50637	0.0932616
C1QTNF4	-0.58229	1
C1QTNF6	0.618463	0.0130625
C1QTNF9B	-0.996697	1
C1R	0.472251	0.000294005
C1RL	-0.839311	6.98661e-11
C1S	1.07541	0.330426
C1orf105	-0.0220171	1
C1orf109	-0.00141535	1
C1orf112	0.000771785	1
C1orf116	-0.121099	0.0453575
C1orf122	0.520608	2.35519e-09
C1orf123	-0.654178	6.8724e-08
C1orf131	0.315309	0.000182318
C1orf159	0.215701	0.157231
C1orf162	-1.19442	0.0034973
C1orf167	-0.570131	0.42389
C1orf174	0.0783849	0.503219
C1orf189	1.57069	0.789353
C1orf194	5.97434	0.996093
C1orf198	0.185523	0.00275637
C1orf21	-0.409815	0.0276448
C1orf210	-0.248341	0.0366144
C1orf216	-0.512098	0.415067
C1orf226	-0.291398	0.028829
C1orf35	0.0452277	0.604297
C1orf43	-0.242831	0.0179916
C1orf50	0.0637515	0.734104
C1orf52	0.29831	0.0295969
C1orf53	0.26272	0.237004
C1orf54	1.46013	0.0707193
C1orf56	-0.314873	0.138796
C1orf61	0.634957	0.986469
C1orf74	-0.559498	5.87335e-05
C1orf87	5.97434	0.545568
C2	-0.113867	1
C20orf144	-0.0231388	1
C20orf194	-0.173979	0.076999
C20orf196	-0.358574	0.0798101
C20orf202	3.12734	0.474768
C20orf204	-0.351479	0.85284
C20orf27	-0.249243	0.000199493
C20orf96	-0.552262	0.0021938
C21orf2	0.185834	0.307029
C21orf58	-0.753864	6.04098e-06
C21orf59-TCP10L	5.97434	0.545568
C21orf91	-0.986263	3.58031e-19
C22orf15	0.0625362	1
C22orf23	-1.67911	0.114686
C22orf24	0.0681293	1
C22orf34	-1.93236	0.651497
C22orf39	-0.437972	0.00185395
C22orf46	-0.621796	0.00012308
C2CD2	0.728297	2.1855e-16
C2CD2L	0.229927	0.0930225
C2CD3	0.0276186	0.830224
C2CD4A	1.13013	4.54218e-17
C2CD4C	5.97434	0.742992
C2CD4D	-0.213113	0.605262
C2CD5	0.256933	0.00200588
C2CD6	-0.0231388	1
C2orf15	0.492847	0.00104937
C2orf16	-5.88896	0.756485
C2orf27A	-0.0275542	0.899771
C2orf40	5.97434	0.742992
C2orf42	-0.668565	1.64132e-05
C2orf48	-0.500361	0.735349
C2orf49	0.236012	0.0094016
C2orf50	-0.0879858	0.936563
C2orf54	0.836901	2.30679e-09
C2orf66	5.97434	0.54211
C2orf68	-0.63733	9.31261e-10
C2orf69	-0.86833	5.25217e-18
C2orf70	-2.20691	0.522209
C2orf72	0.30693	0.0120975
C2orf74	0.00330258	1
C2orf76	1.16377	1.47867e-07
C2orf78	-3.61753	0.0689811
C2orf80	-5.88896	0.756485
C2orf81	-0.0764229	0.809525
C2orf88	-0.348801	0.494368
C2orf91	-5.88896	0.76965
C2orf92	-0.205328	0.851011
C3	0.320282	0.767082
C3orf18	-0.307823	0.212196
C3orf20	1.21685	0.139705
C3orf33	-0.0615199	0.722381
C3orf35	2.23574	0.0698523
C3orf36	5.97434	0.390615
C3orf38	0.577016	8.84383e-15
C3orf52	0.624149	1.67885e-16
C3orf58	0.655043	9.24881e-11
C3orf62	0.828912	0.00125801
C3orf67	5.97434	0.742992
C3orf85	-0.0231388	1
C4A	-1.34196	0.465174
C4B	2.56922	0.377121
C4BPA	-1.33497	0.0700995
C4BPB	-0.418708	1.32638e-09
C4orf19	-0.790353	6.50602e-16
C4orf3	0.755196	4.36624e-28
C4orf33	-0.226385	0.0788974
C4orf36	-1.3292	1.97411e-05
C4orf46	-0.203386	0.0169085
C4orf47	-0.662994	0.781161
C4orf48	5.97434	0.392916
C4orf54	5.97434	0.996093
C5	-0.789154	0.0112641
C5AR1	-2.6823	0.124005
C5orf15	-0.098047	0.0942979
C5orf22	-0.25983	0.00189369
C5orf24	-0.359507	8.52377e-07
C5orf30	-0.084595	0.428755
C5orf34	-0.544493	0.00039502
C5orf38	0.170439	0.447439
C5orf46	-1.93356	0.00107859
C5orf47	5.97434	0.540146
C5orf51	-0.391927	0.00191666
C5orf56	-0.315748	0.617624
C5orf60	0.127345	1
C5orf66	-0.433046	0.350397
C6	-1.05684	0.854951
C6orf10	2.00125	0.622887
C6orf106	0.242567	8.07444e-06
C6orf120	0.0757994	0.282692
C6orf132	-0.0874186	0.133651
C6orf136	-0.539152	5.94714e-05
C6orf141	0.662997	5.85454e-05
C6orf15	0.424059	0.137807
C6orf163	5.97434	0.741113
C6orf201	-1.53835	0.204014
C6orf203	-0.297708	0.0926451
C6orf222	0.928356	9.79597e-07
C6orf223	-1.68319	7.98343e-31
C6orf226	-0.204395	0.502018
C6orf47	0.232941	0.0964666
C6orf48	-0.899845	1.70227e-28
C6orf52	-0.390394	0.710317
C6orf58	2.96125	0.0856407
C6orf62	0.297733	2.80642e-08
C6orf89	-0.17117	0.00709037
C6orf99	0.502709	0.00538531
C7	3.4544	0.00210595
C7orf25	-0.822971	8.28459e-07
C7orf26	0.18711	0.204113
C7orf31	-0.148956	0.586503
C7orf43	-0.432425	0.000257515
C7orf50	0.0982756	0.22077
C7orf61	0.610207	0.690879
C7orf65	-5.88896	0.560553
C8G	0.825064	0.832192
C8orf33	0.314829	2.40163e-06
C8orf34	5.97434	0.996093
C8orf37	-0.78577	0.00566602
C8orf44	0.0117587	1
C8orf46	2.01454	0.0682327
C8orf49	1.06656	0.0215826
C8orf58	0.0743549	0.563786
C8orf59	0.303078	0.0249056
C8orf76	-0.0933479	0.863689
C8orf82	-0.114506	0.24649
C8orf86	5.97434	0.996093
C8orf88	0.969599	0.990368
C8orf89	5.97434	0.393783
C9	5.97434	0.996093
C9orf116	0.436321	0.0360359
C9orf129	-1.0304	1
C9orf135	0.175713	1
C9orf139	2.29879	0.580322
C9orf147	-1.383	0.136509
C9orf152	-0.0643885	0.370997
C9orf16	-0.303109	0.0571323
C9orf163	-0.119924	1
C9orf24	5.97434	0.104551
C9orf3	-0.365446	2.91136e-07
C9orf40	-0.280571	0.00493165
C9orf43	-0.382369	0.525428
C9orf47	1.5458	0.542553
C9orf64	-0.622067	2.08393e-13
C9orf72	-0.669949	2.40876e-08
C9orf78	0.0588705	0.480868
C9orf84	-0.129338	0.78752
C9orf85	0.302795	0.0699865
CA11	0.370241	3.15923e-05
CA12	1.13012	0.512183
CA13	0.982854	2.66451e-45
CA14	-0.266343	0.557924
CA2	0.385337	0.264698
CA3	2.2935	0.0701811
CA5A	5.97434	0.996093
CA5B	0.485169	0.000177293
CA6	-5.88896	0.576611
CA9	-1.22286	0.00711333
CAAP1	-0.841244	4.73382e-23
CAB39	0.357636	2.27824e-10
CAB39L	-0.284532	0.129308
CABIN1	0.667746	4.56199e-17
CABLES1	0.281396	0.0162733
CABLES2	1.01669	1.0624e-22
CABP1	-0.320672	0.536164
CABP7	-0.13345	1
CABS1	5.97434	0.996093
CACFD1	0.677253	5.98511e-10
CACHD1	0.507134	6.27451e-11
CACNA1A	5.97434	0.545192
CACNA1B	-5.88896	0.27368
CACNA1C	1.13952	0.701194
CACNA1D	0.876677	3.09906e-05
CACNA1E	1.10368	0.191764
CACNA1F	5.97434	0.996093
CACNA1G	2.14011	0.356431
CACNA1H	-1.90149	0.651749
CACNA1I	0.651269	0.622327
CACNA1S	5.97434	0.742049
CACNA2D2	0.466075	0.983499
CACNA2D3	-2.16814	0.590452
CACNB1	-0.232102	0.178816
CACNB2	-0.00847478	1
CACNB3	1.08767	7.52515e-23
CACNB4	5.97434	0.742992
CACNG6	-2.15964	7.79286e-19
CACNG8	-1.24957	4.26486e-12
CACTIN	0.261932	0.00389998
CACUL1	-1.22824	2.85643e-77
CACYBP	-0.240413	2.27416e-05
CAD	-0.556042	9.8817e-07
CADM1	0.376076	5.32596e-05
CADM4	0.125837	0.156974
CADPS	5.97434	0.745257
CADPS2	0.738735	6.96492e-30
CAGE1	0.840209	0.631707
CALB1	-0.61177	0.882166
CALB2	-3.06408	0.0468635
CALCB	-5.88896	0.12053
CALCOCO1	-0.250514	0.00134076
CALCOCO2	-0.925365	1.10707e-53
CALCRL	-1.20681	0.108421
CALD1	0.138183	0.00581188
CALHM2	-5.88896	1
CALHM3	-1.33401	0.159668
CALHM4	2.82191	0.0438524
CALHM5	3.36995	1.19739e-29
CALM1	0.0672808	0.158242
CALM2	0.106393	0.0847346
CALM3	0.455502	2.41381e-23
CALML4	0.809595	4.73507e-05
CALML6	-1.08696	0.555902
CALR	0.00861023	0.88005
CALR3	-1.54493	0.81282
CALU	0.925929	2.09716e-39
CAMK1	-0.102086	0.457654
CAMK1D	0.0504234	0.909543
CAMK1G	5.97434	0.996093
CAMK2A	-5.88896	0.76965
CAMK2B	-1.05836	0.381699
CAMK2D	0.282036	6.09277e-06
CAMK2G	0.663412	3.79679e-14
CAMK2N1	-0.401479	1.99832e-07
CAMK2N2	0.242955	0.101338
CAMK4	-0.0136478	1
CAMKK1	0.283096	0.244752
CAMKK2	0.153087	0.0585551
CAMKMT	0.832764	1.3156e-08
CAMLG	0.0459837	0.566697
CAMSAP1	0.034272	0.633349
CAMSAP2	-0.623154	2.84162e-16
CAMSAP3	0.942104	3.90892e-30
CAMTA1	-0.298519	0.00541252
CAMTA2	-0.162724	0.0468729
CAND1	0.324553	1.50052e-10
CAND2	5.97434	0.996093
CANT1	0.0622648	0.218361
CANX	0.223543	6.20213e-07
CAP1	-0.153518	0.00100372
CAP2	0.577278	6.80858e-06
CAPG	-0.313101	1.41317e-08
CAPN1	0.372713	6.87346e-15
CAPN10	0.0409829	0.74292
CAPN12	-1.28139	0.00110115
CAPN13	-0.380157	0.0693937
CAPN15	-0.276234	2.66868e-05
CAPN2	0.0330213	0.48052
CAPN3	0.0231574	1
CAPN5	-0.803493	0.00154644
CAPN6	0.00330258	1
CAPN7	-0.0929867	0.247399
CAPN8	-0.100363	0.50567
CAPN9	-0.615963	0.868846
CAPNS1	0.0110282	0.769403
CAPRIN1	0.132862	0.00463452
CAPRIN2	-0.210882	0.0555507
CAPS	0.333462	0.699272
CAPS2	0.893039	0.206208
CAPZA1	0.737489	2.37133e-44
CAPZA2	0.319845	0.000223718
CAPZB	0.503509	3.43874e-24
CARD10	0.172659	0.0155569
CARD11	0.246161	0.14037
CARD14	-1.40978	0.0125511
CARD16	0.278176	0.723547
CARD18	5.97434	0.541041
CARD19	0.454665	2.39833e-05
CARD6	1.43306	5.56335e-43
CARD8	-0.086423	0.373704
CARD9	-0.732748	0.582633
CARF	-1.23224	9.41554e-06
CARHSP1	0.545219	6.08539e-14
CARM1	-0.585403	1.2505e-23
CARMIL1	-0.362412	2.03792e-08
CARMIL2	1.32467	0.295679
CARMIL3	-0.469581	0.563327
CARNMT1	-0.570493	1.71987e-11
CARNS1	5.97434	0.3899
CARS	-1.6149	2.7779e-183
CARS2	-0.158933	0.0354034
CASC1	-2.0304	0.674642
CASC10	0.535292	0.0131392
CASC3	-0.582051	9.88744e-21
CASC4	-1.04103	2.51806e-53
CASD1	0.404371	0.00236494
CASK	0.494388	2.06698e-12
CASKIN1	0.623415	0.158803
CASKIN2	0.604158	4.50147e-11
CASP1	1.68591	0.398046
CASP10	0.0168243	0.87572
CASP14	-0.0568428	1
CASP2	0.0638878	0.368105
CASP3	0.599138	3.5441e-25
CASP4	-0.104086	0.360505
CASP5	-1.23405	0.282405
CASP6	0.0660854	0.389305
CASP7	0.578922	1.74117e-17
CASP8	0.306318	2.35177e-05
CASP8AP2	0.0950261	0.367982
CASP9	0.128879	0.295282
CASQ2	-5.88896	1
CASS4	2.45482	0.17648
CAST	0.442234	1.05678e-20
CASTOR1	0.629663	0.00395772
CASTOR2	1.33059	1.02407e-21
CASTOR3	0.696055	0.000637746
CASZ1	0.680917	8.41814e-15
CAT	0.227016	0.000487626
CATIP	5.97434	0.996093
CATSPER1	-2.4449	1.04802e-05
CATSPER2	-0.608147	0.302856
CATSPER3	0.656616	0.336423
CATSPERB	2.09901	0.00222583
CATSPERD	-2.30789	0.515174
CATSPERE	0.778282	0.579271
CATSPERG	-0.193325	0.80389
CATSPERZ	-0.923417	1
CAV1	0.519062	0.490705
CAV2	0.0849494	0.956912
CAVIN1	0.246624	0.000216643
CAVIN2	-1.51968	0.330335
CAVIN3	-2.0304	0.674642
CAVIN4	1.62409	0.0504403
CBARP	0.682168	0.00977933
CBFA2T2	0.352885	2.29985e-05
CBFB	0.195229	0.000153184
CBL	0.118106	0.181925
CBLB	0.77896	1.5911e-17
CBLC	-1.43391	6.64205e-43
CBLL1	-0.281419	0.000577841
CBLN3	0.476468	0.223148
CBR1	0.392478	2.11964e-05
CBR3	1.38417	1.5873e-05
CBR4	-0.590595	2.67228e-06
CBS	2.14998	0.280839
CBSL	1.38187	0.669872
CBWD1	0.668422	2.73686e-12
CBWD2	0.321456	0.000588661
CBWD3	1.00933	0.00504394
CBWD5	0.937817	6.6421e-11
CBWD6	0.974698	9.23707e-06
CBX1	0.277872	1.33237e-06
CBX2	0.496668	4.59221e-07
CBX3	0.202218	7.4501e-05
CBX4	-0.727702	1.49759e-34
CBX5	0.152506	0.078014
CBX6	0.327783	1.2048e-06
CBX7	-1.22795	1.70251e-06
CBX8	0.44448	0.00636057
CBY1	-0.980811	7.777e-09
CC2D1A	0.0594107	0.36185
CC2D1B	0.262661	0.00116583
CC2D2A	0.31377	0.0700157
CC2D2B	0.587807	0.502563
CCAR1	0.115574	0.0682465
CCAR2	0.320549	8.71769e-08
CCBE1	2.44578	0.483282
CCDC102A	0.917737	5.17421e-08
CCDC102B	1.55456	0.655371
CCDC103	0.277795	0.172355
CCDC106	0.787922	0.451703
CCDC107	0.223431	0.116616
CCDC110	-0.903693	0.358167
CCDC112	-0.770426	6.74301e-07
CCDC113	-1.64075	4.72093e-18
CCDC114	0.319182	0.794341
CCDC115	-0.358246	0.000808401
CCDC116	-2.3322	0.242002
CCDC117	0.40012	4.91426e-07
CCDC12	0.297826	0.000663293
CCDC120	0.263866	0.00657944
CCDC121	0.293775	0.419586
CCDC122	-0.488129	0.21273
CCDC124	0.14974	0.0864499
CCDC125	-0.454277	0.0866665
[truncated: 13,805 more rows]

## Sheet: Figure S1A
GENE_SYMBOL	subject 4371 control area at t14	subject 6382 control area at t14	subject 8194 control area at t14	subject 14064 control area at t14	subject 16531 control area at t14	subject 19107 control area at t14	subject 19181 control area at t14	subject 4371 UVB area at t14	subject 6382 UVB area at t14	subject 8194 UVB area at t14	subject 14064 UVB area at t14	subject 16531 UVB area at t14	subject 19107 UVB area at t14	subject 19181 UVB area at t14
ACTR2	10.0471	10.6268	10.068	10.2033	10.2233	10.0799	10.1518	10.1259	10.1402	9.80061	10.1287	9.65628	9.35005	10.0206
ACTR2	6.9746	7.01544	6.51437	7.03333	6.69375	6.80548	6.82744	6.55258	7.00176	6.01799	6.64931	6.51712	6.05184	6.71657
AGBL5	8.76127	8.36577	8.26446	8.54006	8.38248	8.20158	8.37015	8.41718	8.16073	7.39567	8.20495	8.17146	8.11292	8.4238
AK7	6.44878	6.00137	6.4025	5.76327	5.98068	6.50621	5.77047	6.23556	6.40414	6.69724	6.43758	6.95309	7.09442	6.24306
AK8	6.35881	6.43869	7.21014	6.2699	6.41975	7.61445	7.0326	6.65671	6.79885	7.25747	6.71501	7.16925	7.8214	6.88536
ANKS6	9.64289	9.78811	9.32779	9.28972	9.823	9.49275	9.65248	9.44784	9.79654	8.96536	9.20338	9.43537	9.28494	9.45047
ARL2	10.1766	10.1411	9.68542	9.82341	10.0731	9.80778	10.1403	9.98956	10.3081	10.2893	10.2456	10.2987	10.361	10.3296
ARMC9	7.5607	6.16014	7.09283	5.98078	7.10103	6.85831	6.99173	8.32895	7.56428	8.72237	7.98117	8.05107	8.2504	8.90126
ARMC9	5.10141	4.12604	4.78671	3.87561	4.87259	4.76439	4.84781	6.16172	5.6594	6.80569	5.50881	5.89685	6.16786	6.05519
ARMC9	5.53094	5.40841	5.58156	5.01432	5.22094	5.29533	4.77211	5.69222	6.20463	6.27769	6.38103	5.8853	6.27486	6.24991
BAG6	11.8779	11.9367	11.6728	11.8126	11.6518	11.6016	11.9691	11.9238	11.9713	12.0525	12.0497	11.9336	12.1577	12.0396
BAG6	13.8081	13.7459	13.9085	13.6893	13.8411	13.6998	13.6165	13.803	13.8038	14.1366	13.8966	13.9059	13.9893	13.6944
CELSR2	9.48947	9.53494	9.81091	9.31785	9.35198	10.0005	9.8456	9.65215	9.72634	10.3032	9.49639	9.8421	10.2974	9.73325
CELSR3	4.76001	5.372	5.82277	4.75157	4.62272	4.55479	5.08134	5.16544	5.30211	6.00552	5.81022	5.18867	4.99542	5.26257
CENPF	10.1197	10.1049	9.84426	10.0778	10.2984	9.38581	9.37665	10.3743	10.2396	9.75159	10.6667	10.3726	9.9213	9.81426
CEP135	8.33587	7.89606	7.95345	7.82204	7.89504	7.65464	7.73689	7.65997	7.56008	7.61424	8.07633	7.54683	7.51636	7.35084
CEP164	7.85426	7.48006	7.67849	7.71764	7.6472	7.48116	8.10277	8.02642	7.62863	7.87846	7.7324	7.97363	8.26261	8.1861
CEP170	5.45788	4.83735	5.57373	4.65441	5.06562	4.35281	4.45661	5.03306	4.66393	5.14813	4.75205	4.82451	4.30012	3.99496
CEP68	10.9101	10.7368	10.873	10.5321	10.2263	10.59	10.4024	10.3478	10.7277	10.3943	10.3979	10.151	10.2728	10.3029
CEP72	9.04046	7.85966	8.84541	7.50547	8.54009	8.21051	8.34297	9.45337	8.85617	9.2986	8.86678	9.23839	8.89662	8.98477
CLCN4	2.47333	2.46776	4.24937	1.96182	2.1751	4.41752	3.76912	2.00261	1.68182	3.82928	1.81982	2.10863	2.67669	3.06548
DISC1	6.76356	6.6861	6.8747	6.2678	6.53888	6.58054	6.31279	6.73734	7.00808	7.15818	6.64008	6.68157	6.56045	6.7106
DNAH11	3.2792	1.58158	2.77678	3.98059	1.19247	2.7796	2.02341	2.17824	1.93519	1.91622	2.1761	1.22913	1.24453	1.49892
DNAH11	5.87186	4.19941	3.80123	4.08081	2.97066	3.01463	4.19574	3.17668	3.97274	2.21383	2.92329	2.42056	2.31478	3.74709
DNAH17	1.37426	1.45035	1.46153	1.47622	1.30845	1.25235	1.40886	1.78064	1.67088	1.69427	1.60317	1.80756	1.79261	1.82409
E2F4	6.9537	6.91688	7.12046	7.14989	6.8384	7.37605	7.61678	7.17024	7.50462	8.20106	7.22361	7.19852	7.71136	7.56829
EHD1	12.1587	11.7239	11.9711	11.7154	11.8716	11.7872	11.6781	11.9703	12.0616	12.5313	12.0504	12.0403	12.1322	12.0511
EVC	7.10273	6.79322	7.25534	7.05721	7.08338	7.37099	7.15053	7.19167	7.18404	7.24972	7.06431	7.43909	7.81353	7.39059
EZH2	10.0537	10.626	10.7079	10.456	10.7402	10.7938	10.3989	10.2736	10.5048	10.7265	10.8217	10.9707	11.1449	10.6203
FOXJ1	1.42065	2.95683	3.02592	3.09289	2.513	2.87732	2.98405	2.45669	2.79046	3.20835	4.1606	3.33146	4.19624	3.32142
GAS2L2	2.58666	1.21755	2.13208	1.87668	2.4159	2.43318	3.49921	2.44442	2.94517	2.17101	2.83931	3.79886	3.03901	4.00633
GLI3	10.7143	10.5471	10.7256	10.4313	10.262	10.236	10.4482	10.1304	10.0329	10.0727	10.4082	10.1093	9.98236	10.3612
GOLGB1	5.96861	5.78348	6.81536	5.58781	5.89171	6.32608	6.06358	6.129	5.84456	7.14289	5.97676	6.25305	6.57562	5.96909
GOLGB1	10.309	10.3692	10.4726	10.2111	10.2947	10.2158	10.402	10.3761	10.6474	10.737	10.481	10.4503	10.5292	10.5585
GPR88	2.22902	2.19975	1.55149	1.56536	1.41915	1.40995	1.56883	2.38704	3.04784	2.52601	1.90562	1.69245	1.61375	1.57676
HIF1A	8.45414	9.05064	8.99727	8.74683	8.49181	8.74592	8.30037	8.06213	8.64842	8.76296	8.95815	8.16695	8.5566	8.135
HSP90AA1	12.998	12.8002	12.7941	12.998	12.8401	12.7692	12.8246	13.0123	12.2452	12.5883	12.5904	12.4666	12.6852	12.8131
IFT57	3.54067	3.9102	4.67833	3.47645	3.48365	2.98229	3.25504	3.11533	3.76597	3.85625	2.72702	3.6865	1.94689	2.9069
IQCE	5.88649	5.61615	5.87876	5.39228	5.86657	5.4233	5.85682	6.12624	6.02354	5.88355	5.94496	6.16827	5.71546	5.8731
KATNAL2	3.94476	4.28104	4.1973	5.82861	3.86415	3.77517	3.62461	2.70132	3.28224	4.05802	4.37053	3.8659	1.10616	1.93101
KCNJ13	7.34201	8.3825	6.90751	6.92291	7.27196	6.70615	7.34175	8.28859	8.35905	7.88955	8.34341	8.50956	8.52718	8.81335
KCNQ1	7.26305	7.97804	7.76226	7.22319	8.15249	7.0865	7.41722	7.26838	7.27038	6.64319	7.26786	7.27018	6.63428	6.44876
KIAA0556	5.66205	5.19592	6.403	5.69874	6.18729	6.7225	6.12181	6.24091	6.0429	6.91245	6.14392	6.51923	6.83905	6.12345
KIF17	6.00615	5.81188	5.48557	4.95325	6.27455	5.3339	5.92616	5.62918	5.3832	4.49606	5.14859	5.32925	4.94825	5.0118
KIF3C	6.14716	6.33757	6.1609	5.91756	5.61365	6.03732	5.87537	6.16235	6.42234	6.62705	6.18005	5.99512	6.16828	6.15361
KLC1	11.7837	11.7258	11.9579	11.771	11.7673	11.578	11.7542	11.8671	12.0269	11.9717	12.0719	11.892	11.9301	12.0843
LIMA1	11.1657	11.4371	11.3223	11.2068	11.6212	11.424	11.4142	11.1541	11.0265	11.2367	11.1568	11.273	11.2841	10.832
MAP1LC3A	8.73741	8.85136	8.70657	8.70682	8.56332	9.61849	8.7383	8.96139	9.07928	9.36757	9.13529	8.96261	9.5745	8.67159
MAPK15	3.89028	4.08567	4.44301	3.81658	3.97778	4.69841	3.93445	3.85447	4.4008	4.72713	4.11851	4.08418	4.72689	4.0392
MCHR1	3.52385	3.567	3.09418	2.41871	2.58861	2.8357	2.63325	2.80905	4.29502	4.25149	3.40665	4.04411	4.40208	3.66947
MCRS1	8.48489	8.32664	8.43539	8.34295	8.35697	8.4942	8.88597	8.68759	8.59349	9.20863	8.62114	8.66943	8.97628	8.70488
MOK	9.66986	9.1087	9.57462	9.22062	9.01035	8.66999	9.25189	9.77049	9.26243	9.60789	9.50018	9.55	9.1086	10.0314
MPHOSPH9	5.73291	5.59649	5.22095	5.84506	5.3759	5.18088	5.21919	5.81225	5.90384	5.44243	5.81392	5.55269	5.50376	5.79826
MYO5A	7.89104	7.95988	8.32108	7.76395	8.36954	7.84861	7.87723	8.54275	8.4993	8.10648	8.37066	8.4208	8.34588	8.46427
MYO5A	10.2058	9.63194	9.45536	9.98109	9.74684	9.43863	9.98919	10.342	10.5708	9.2072	10.2723	10.305	9.93745	10.8508
NEK1	4.76773	4.89463	4.5391	4.64479	4.66244	4.56511	4.39722	4.19844	4.40876	4.59965	4.27818	4.31514	3.81402	4.27019
NOTCH1	6.3505	6.48386	6.70746	6.64154	6.56634	6.7992	6.28203	7.27678	7.14399	7.76169	6.98876	7.1109	7.79526	7.80432
ORC1	4.65172	4.07271	4.4639	4.39359	4.41743	4.27604	4.29537	4.65289	5.12336	5.55996	5.10343	5.0342	5.16296	4.20493
P2RY14	6.96063	8.10247	7.72558	6.47212	7.71633	6.82888	7.54109	6.47432	6.71176	6.74784	6.84355	7.38427	5.96778	6.25165
PCM1	9.20501	9.80661	9.56873	9.26064	9.38243	9.14136	9.23948	9.16992	9.21106	8.91734	9.28109	9.02557	8.76211	9.16754
PCNT	9.80343	9.48245	9.86084	9.57389	9.6308	9.5584	9.62709	9.81507	9.82634	10.1587	9.8274	9.90392	9.95166	9.80446
PDE4C	5.39987	5.41618	5.5893	5.94055	5.87848	5.87866	5.15931	5.37977	5.41338	4.49418	5.48152	4.92345	4.97983	5.2638
PDE6B	2.79708	1.93689	2.46567	2.39335	2.26882	2.44832	2.5422	2.63634	3.34028	2.95591	2.7416	2.57885	3.87966	3.10987
PDE6D	6.94284	6.76365	7.44485	6.7081	7.45465	7.57635	6.97635	7.50364	7.30653	8.06185	7.10995	7.56365	7.69889	6.93263
PDZD7	1.6131	1.93269	2.97641	1.74639	2.28514	3.75641	1.69692	3.5992	2.65823	3.85371	2.89314	2.50947	3.71529	2.77148
PIK3C2A	4.89459	5.37804	4.95142	5.08707	4.54415	4.6677	5.19211	4.84078	5.84462	5.61653	4.87324	5.15379	5.13739	5.45046
PKHD1	4.56289	4.01102	4.14796	4.83173	2.99588	3.30348	4.06572	5.14355	4.99467	4.83659	5.36003	4.3696	5.02421	5.88407
POC1A	7.69518	7.15459	7.13233	7.41876	7.44408	6.84949	7.06418	7.61323	7.53511	7.45135	7.75451	7.5195	7.59283	7.11933
POC1A	5.63848	5.61451	5.21475	5.68825	5.50438	5.07557	5.43668	5.89999	5.87217	5.83554	5.92746	5.68934	5.65897	5.38499
PRPF31	11.5841	11.3395	11.605	11.2693	11.343	11.2881	11.647	11.4921	11.5761	11.8379	11.4317	11.5387	11.3173	11.725
PRPF6	12.125	12.1322	11.9269	12.1054	11.9895	11.7693	12.3548	12.0593	12.3651	12.0111	12.2247	12.074	11.859	12.5309
PTGER4	8.50298	8.23267	7.87501	8.04187	8.78496	8.40417	8.56239	7.86597	7.88778	7.75583	8.03875	8.20543	8.08429	8.08654
RAB3IP	9.51388	9.72519	10.2297	9.9995	9.66298	10.4731	9.5012	9.59631	9.48367	9.79851	9.6855	9.52646	9.9856	9.47945
RSPH9	3.25243	3.63818	2.69353	3.32233	3.42159	3.59661	3.00388	3.32796	3.89166	2.9142	3.93009	4.08663	3.70261	3.75856
SDCCAG8	6.86524	6.86044	6.5248	6.68672	6.78391	6.85365	6.42819	6.73299	6.46447	6.25347	6.76774	6.48654	6.56435	6.41259
SLC47A2	6.75543	7.4155	7.7269	7.36413	7.35222	7.68372	7.144	7.96932	8.61597	8.09975	8.77668	8.68147	8.41755	8.06147
SMAD2	6.811	6.93464	6.67346	6.84832	6.80422	6.99675	6.94389	6.77312	6.87008	6.28833	6.66023	6.74636	6.60891	6.8047
SPA17	8.02577	7.01624	6.90679	7.22503	7.82257	6.97383	7.86817	8.06384	7.27142	7.33657	7.56124	8.29937	7.43461	7.97176
SPEF2	5.9326	5.687	5.87992	5.48796	6.36047	5.23268	5.3742	5.44006	5.24866	4.2157	4.22037	4.18166	3.67973	3.89787
SREBF1	13.2192	13.2752	13.4442	13.7718	13.7027	13.2339	13.3881	13.4683	13.2286	13.4949	14.0663	13.9677	13.3445	13.6838
SREBF1	7.97425	7.42824	7.67806	8.61592	8.13077	8.2667	8.34447	8.13461	8.22573	8.34898	8.92939	8.58828	8.6734	8.7366
STK11	8.69606	8.35874	8.45887	8.46289	8.62143	8.39846	8.49352	8.55047	8.61695	8.54459	8.68737	8.89678	9.03165	8.73307
SYNE1	4.94395	5.93025	5.40111	5.11022	5.4251	4.78468	4.93738	3.69939	5.23333	4.68907	4.70406	4.99691	3.5261	4.38198
SYNE1	7.90621	8.69365	8.1155	8.62348	8.27681	8.48512	8.14779	7.59091	8.52641	7.20727	8.37928	7.88908	8.11893	8.30286
TPPP2	2.33401	2.48052	3.04611	2.61747	2.18798	1.67567	2.06991	1.80826	1.90241	2.45358	1.97505	1.66115	1.68777	1.86712
TTC17	8.25189	8.43462	8.68234	8.31432	8.46612	8.59367	8.27261	8.37081	8.13579	8.56508	8.19655	8.18666	8.50188	7.9603
TTLL3	8.59833	8.34511	8.79134	9.02255	8.57225	8.96881	8.66999	8.65815	8.49558	7.5526	8.10302	7.8079	8.33537	8.44179
TUB	4.88713	4.64731	5.25055	4.51266	4.58282	4.70195	4.54791	5.23511	5.14339	5.84965	4.9124	5.05253	5.08597	4.11942
TUBA4A	15.5233	15.4303	15.3595	15.3864	15.4935	15.4017	15.5482	15.6384	15.5573	15.7232	15.3765	15.7773	15.4278	15.5809
TUBB3	8.78874	7.06286	8.56288	7.97197	8.65905	8.083	7.82333	9.33858	8.66473	8.89829	8.64222	8.64597	9.1745	9.31911
TUBGCP3	7.48968	7.82639	7.80576	7.2129	7.55285	7.39231	7.86082	7.70501	8.06508	8.19106	7.23734	7.89744	7.51185	7.91485
VHL	7.22475	7.09513	7.1818	7.32943	7.14428	7.35188	6.95186	7.09073	7.23881	6.60516	7.09253	6.85424	6.83283	6.79618
WDR19	7.68025	7.49395	8.45801	7.39496	7.85957	7.58199	7.56195	7.73632	7.65646	8.38719	7.78745	8.05633	7.8803	7.58993
WDR62	7.6723	7.36769	7.11257	7.60187	7.79001	7.30455	7.84723	7.68967	7.98491	7.28557	8.42854	8.13429	8.10526	8.00225
WDR63	6.68973	6.43459	6.74864	4.68	6.02368	4.84605	5.26253	7.27459	7.12322	7.80728	7.07974	6.42159	6.55484	7.53555
WDR66	2.98918	3.83223	3.65767	3.55674	3.21851	4.09295	3.18215	3.73909	3.76515	4.20356	4.27888	3.91793	4.40915	5.39785

## Sheet: Figure S1
Fig. S1C							Fig. S1F						Fig. S1K
	Samples	Replicates	Cell number	Cilia number	Ciliated cells (%)		Samples	Replicates	Cell number	Cilia number	Ciliated cells (%)		Samples	Replicates	Cell number	Cilia number	Ciliated cells (%)
	Mock	Replicate#1	113	94	83.19		Mock	Replicate#1	103	29	28.16		Mock Vehicle	Replicate#1	103	34	33.01
		Replicate#2	121	111	91.74			Replicate#2	110	34	30.91			Replicate#2	111	31	27.93
		Replicate#3	111	95	85.59			Replicate#3	105	33	31.43			Replicate#3	125	35	28
	UV	Replicate#1	133	113	84.96		UV	Replicate#1	111	47	42.34		Mock ASIP	Replicate#1	111	33	29.73
		Replicate#2	103	95	92.23			Replicate#2	121	46	38.02			Replicate#2	123	35	28.46
		Replicate#3	111	97	87.39			Replicate#3	106	41	38.68			Replicate#3	112	37	33.04
	α-MSH	Replicate#1	104	93	89.42		α-MSH	Replicate#1	102	46	45.1		UV+α-MSH Vehicle	Replicate#1	108	33	30.56
		Replicate#2	112	101	90.18			Replicate#2	109	42	38.53			Replicate#2	111	31	27.93
		Replicate#3	116	105	90.52			Replicate#3	121	44	36.36			Replicate#3	112	35	31.25
	UV+α-MSH	Replicate#1	112	108	96.43		UV+α-MSH	Replicate#1	107	65	60.75		UV+α-MSH ASIP	Replicate#1	114	33	28.95
		Replicate#2	117	105	89.74			Replicate#2	105	66	62.86			Replicate#2	112	35	31.25
		Replicate#3	111	105	94.59			Replicate#3	123	69	56.1			Replicate#3	121	35	28.93
Fig. S1D							Fig. S1G						Fig. S1L
	Mock	UV	α-MSH	UV+α-MSH			Mock	UV	α-MSH	UV+α-MSH			Mock Vehicle	Mock ASIP	UV+α-MSH Vehicle	UV+α-MSH ASIP
	1.63	4.2	1.32	1.63			1.73	0.76	1.38	1.19			3.29	3.36	3.82	3.43
	4.25	3.78	1.91	2.21			2.55	2.46	2.72	3.19			3.45	3.21	3.34	3.62
	1.92	4.18	2.25	4.86			2.34	3.93	1.12	4.32			2.38	3.35	2.91	3
	1.62	3.82	4.2	1.61			1.01	2.73	1.59	3.55			2.03	3.77	3.09	2.93
	3.89	1.26	4	2.56			0.7	1.32	1.37	2.49			3.44	3.46	2.42	3.82
	1.41	4.54	3.38	4.48			0.35	1.16	3.09	3.71			3.19	3.6	3.67	2.06
	3.42	3.52	1.35	3.46			1.45	0.94	1.15	1.3			3.54	2.36	3.37	2.96
	3.24	1.89	4.13	1.59			0.2	1.55	1.95	1.04			2.95	2.98	3.33	3.75
	1.54	2.75	1.38	4.55			0.39	0.55	0.54	4.14			3.29	3.76	2.42	3.95
	3.87	2.96	1.67	2.94			1.39	3.77	2.26	1.79			3.25	3.45	3.61	2.18
	2.11	4.67	1.51	4.66			0.61	0.88	2.36	3.09			3.23	3.86	2.39	2.68
	3.64	3.41	1.52	4.45			2.91	3.46	2.24	1.73			3.44	2.89	3.85	3.98
	3.2	3.65	2.74	4.49			1.36	0.64	2.69	2.46			2.19	2.48	2.52	3.31
	1.69	2.65	4.42	3.63			3.01	1.36	1.14	3.83			2.64	2.73	2.04	2.39
	4.17	2.23	1.39	2.09			0.28	2.75	2.57	4.25			3.71	2.5	2.3	2.99
	2.68	2.06	3.2	3.16			2.94	1.01	2.15	1.24			3.83	2.27	2.48	3.38
	3.25	2.54	3.7	2.45			0.25	3.43	1.15	2.03			3.06	3.39	2.81	2.42
	3.88	1.77	4.11	3.04			0.4	3.07	3.77	3.03			3.04	2.92	2.2	2.58
	1.93	2.67	2.42	4.63			1.38	3.59	3.44	3.81			2.8	2.51	2.62	2.75
	2.44	3.7	2.55	4.86			1.48	0.81	1.8	2.15			2.5	3.01	2.99	3.45
	1.96	2.59	4.61	3.66			1.98	2.6	2.4	3.2			2.58	2.74	2.94	2.77
	3.17	1.99	2.66	4.26			1.17	3.62	3.14	3.8			2.81	3.31	3.13	2.51
	2.31	2.31	3.33	3.51			1.7	1.56	2.36	3.5			2.58	2.59	3.03	2.81
	4.38	3.34	4.49	2.51			2.81	3.73	1.1	3.38			3.33	3.31	3.08	2.66
	2.25	3.53	1.56	2.81			0.42	0.54	1.47	2.98			4.23	3.13	3.47	3.2
	3.72	4.24	3.32	1.61			0.29	1.42	1.43	4.39			3	2.89	1.73	2.91
	3.93	3.6	4.43	1.92			0.76	1.59	3.87	3.03			3.22	1.37	3.02	3.35
	2.12	2.35	2.92	2.44			1.75	1.37	2.5	1.75			3.02	3.45	2.68	3.21
	2.81	4.44	4.02	1.96			2.65	4	0.77	1.59			3.31	3.09	1.55	3.34
	3.17	2.22	2.21	2.55			1.56	1.54	2.47	2.03			2.77	1.99	3.42	2.78
	2.32	2.97	2.2	2.96			2.18	1.76	1.64	2.05			2.74	3.02	2.57	2.7
	2.51	2.3	2.72	2.98			1.86	2.32	2.02	2.32			3.08	3.07	3.47	4.14
	3.15	2.61	3.06	2.51			2.1	1.9	2.28	2.16			3.43	4.03	2.69	3.27
	2.39	2.61	2.76	2.95			1.33	1.7	1.81	2.56			3.13	2.57	3.31	2.51
	2.83	2.46	2.75	3.18			1.65	2.47	1.88	2.67			3	2.65	3.48	2.95
	2.78	2.92	2.66	3.27			1.73	1.89	2.41	2.58			2.76	2.63	3.1	1.71
	2.93	2.75	2.83	2.95			1.27	2.33	2.39	2.04			3.07	3.38	3.1	3.24
	2.83	2.61	2.46	3.06			1.37	1.54	2.45	2.24			3.05	2.64	3.2	3.16
	2.96	2.47	2.72	2.36			1.25	1.82	2.47	2.31			2.66	4.31	4.51	3.34
	2.47	2.52	2.27	2.91			1.54	1.98	2	2.23			3.14	3.39	2.85	3.42
	3.04	2.59	3.17	2.81			1.38	2.46	2.27	2.72			3.11	3.31	2.75	2.82
	2.31	2.33	2.52	3.08			1.52	1.65	1.61	2.4			3.21	3.31	3.43	2.92
	3.13	2.2	2.51	2.33			1.99	1.66	1.66	2.38			1.82	3.22	3.46	2.7
	2.97	2.39	2.3	2.65			2.09	1.59	2.24	2.31			2.59	2.67	2.97	2.58
	2.42	2.45	2.95	2.43			1.77	1.52	1.74	2.44			3.31	3.09	2.56	3.15
	2.4	2.27	2.33	3.03			2.05	2.38	1.64	2.76			3.44	3.17	2.7	3
	3.07	2.83	2.63	2.75			2.15	1.84	1.92	2.7			2.56	3.42	2.66	4.21
	2.64	3.18	2.46	2.7			1.38	2.37	2.2	2.61			2.92	2.88	3.11	2.99
	2.5	2.97	2.46	3.26			1.87	2.18	1.81	2.41			3.25	3.04	2.89	2.58
	2.43	2.76	2.99	2.96			2.19	2.16	1.74	2.04			3.07	2.69	3.11	2.73
	3.06	2.79	2.83	2.73			1.76	1.66	2.01	2.94			1.64	2.9	3.13	3.35

## Sheet: Figure S2B
IDs	KO1	KO2	KO3	WT1	WT2	WT3
NUP35	7.33778	6.54021	5.51307	2.90127	4.49036	4.60943
RP2	8.63649	7.30661	8.07861	4.09913	5.57933	5.48877
SYNE2	1.2275	1.1609	1.11245	0.733969	0.864849	0.759319
STX3	14.7473	13.8406	14.3676	9.13964	10.4113	9.19324
TUBA1C	258.241	266.648	251.408	160.933	187.636	182.629
TUBB2A	16.2872	16.6532	17.3261	7.46192	9.00098	8.18133
VDAC3	59.6904	64.8737	60.1597	40.4086	39.6575	42.48
RANBP1	64.9705	72.985	64.9799	44.2694	41.6186	43.5101
NGFR	23.5199	21.0255	22.6591	6.80013	6.74497	6.23984
TRAPPC3	38.0173	38.2434	38.5533	27.2966	25.3009	25.8616
SSNA1	99.7143	103.598	101.961	53.0047	47.6474	49.8985
CEP72	4.16663	3.76379	3.73083	2.73536	2.3929	2.51396
CROCC	3.43956	3.39523	3.2063	2.23578	1.95924	1.66239
GLI2	1.56495	1.3561	1.23679	1.00835	0.927344	0.818977
GPR161	5.6553	5.11998	5.87888	3.51408	3.6993	3.53606
KIF24	1.60859	1.22598	1.53562	0.982093	0.969429	0.969634
MYO7A	0.495268	0.412212	0.495344	0.307539	0.251406	0.281478
TUBA4A	0.199093	0.0202804	0.0366924	0.270333	0.227897	0.197414
INTU	0.705606	0.562505	0.716171	1.0414	1.02158	0.750352
TUBB2B	1.56217	1.81861	1.56805	3.12489	2.1191	2.29582
TBC1D30	0.540195	0.507934	0.607186	0.886632	0.741275	0.765196
DPCD	11.8334	14.0784	12.9252	22.9796	19.4932	23.0367
PCDH15	0.0256366	0.0130572	0.00590597	0.181302	0.106711	0.174765
TUBGCP2	30.7827	31.5469	34.6079	55.7539	44.6986	54.0643
TTC21B	1.13291	1.00312	0.904771	1.62375	1.66258	1.49781
PDZD7	3.92167	3.55756	3.8852	6.9323	6.9884	6.78416
GLI3	3.0006	2.5729	3.13952	5.20029	5.33191	5.2463
RSPH3	1.84882	1.75891	1.84028	3.95698	3.59371	4.02098
EXOC4	6.23246	6.04226	5.90235	9.15184	9.1757	9.80279
GLIS2	3.61662	3.16779	3.57679	5.27824	5.28568	4.55687
TRAPPC9	2.17256	1.88086	2.37868	3.41457	3.63256	3.22451
BBS2	14.5439	14.2344	15.52	21.6787	21.8887	20.073
SNAP25	0.349516	0.409435	0.434802	1.26555	1.21843	0.814434
SPEF2	0.176814	0.312189	0.298708	0.726912	0.68078	0.625315
AK7	0.205819	0.299507	0.257395	0.665392	0.719026	0.553938
DNAH6	0.10942	0.142207	0.159936	0.670284	0.765637	0.643499
PKHD1	0.0234474	0.0272964	0.0169765	0.0985441	0.0993415	0.0863555
C8orf37	1.76579	1.66788	1.80466	2.19782	2.57251	3.00835
IFT74	2.396	2.70553	2.5559	3.36261	3.87203	4.08241
LCA5	1.33925	1.62073	1.7615	2.46088	2.68008	2.7921
BBS12	1.98243	2.37124	2.36652	3.24578	3.43824	3.51445
SDCCAG8	3.87607	3.89443	3.53631	5.25648	5.96517	5.50279
RAB3IP	1.0405	0.978362	0.949591	1.26791	1.53044	1.46326
MLF1	10.5434	10.2403	10.9771	14.8431	17.2015	15.7019
IFT80	6.26974	5.56998	6.18544	9.3282	11.7663	10.4286
TTBK2	2.67714	2.5213	2.7481	3.52518	4.22128	3.95839
RFX3	1.35944	1.32681	1.43334	2.28946	2.63192	2.67087
SPATA7	0.803434	0.763847	0.98714	1.55557	2.08087	1.92968
EFHC1	2.30065	2.43665	2.56228	3.73243	4.41558	4.1999
PARD6A	2.01434	2.96868	2.4091	3.15217	4.3707	2.97477
MAK	0.0607115	0.085034	0.132869	0.180327	0.244811	0.180598
TTLL6	0.568594	0.487047	0.607309	0.701861	1.08924	0.743187

[truncated: 4 more sheets: Figure S2, Figure S3, Figure S4, Figure S6]
