# Supplementary material for: Melanocortin 1 receptor mediates melanin production by interacting with the BBSome in primary cilia
Source: PLoS Biol. 2024 Dec 2;22(12):e3002940. doi: 10.1371/journal.pbio.3002940 (PMC11637432; doi:10.1371/journal.pbio.3002940)
Supplement: S1 Table — (XLSX) [file pbio.3002940.s013.xlsx]

## Sheet: Sheet1
Proteins	Primer Sequence 5′-3′
TYR	Forward: GTCCACTTACTGGGATAGCG
	Reverse: AGTCTGGGTCTGAATCTTGTAG
DCT	Forward: GTTTGATAAAGCAGATGGGACT
	Reverse: ACTGGAGGGAAGAAAGGAA
MITF	Forward: TCCTGTCCAGCCAACCTTCC
	Reverse: TGATGATCCGATTCACCAAAT
TYRP1	Forward: AAGTATGACCCTGCTGTTCG
	Reverse: CATAAGTGTATCCCAGGTTGTC
PMEL	Forward: AGGGTATTGAAAGTGCCGAGAT
	Reverse: CAGCCATCAACACCAGCAAG
Sox9	Forward: AGCGAACGCACATCAAGAC
	Reverse: CTGTAGGCGATCTGTTGGGG
TTBK2	Forward: TTCTGTGGGATTCTTGCATCG
	Reverse: GTCCCTCGAAAACCTGCCA
RAB3IP	Forward: AAGCTGAAGTAGCTGCATTGAA
	Reverse: GCCACTCATAGCACTGCTTGT
BBS2	Forward: CTACAGAGAGGTAGCAGATGGG
	Reverse: CCACCAATAATCGCAAGAGGG
PKHD1	Forward: GGTGGGAGCTATGAGAGAGTC
	Reverse: GCCAGTGACATTATCCCAAGG
IFT80	Forward: GCAAGGAACACCAGTGTATTCA
	Reverse: GGCCGTAACTATCCCATACCTTA
IFT74	Forward: TCAAGAGGTGGAGTTGGGTTA
	Reverse: CATTGCAGTTGCCACTCGAAT
INTU	Forward: GCAATGACAATGGACCAGTATCC
	Reverse: CATCACCCTGCTTTCCGGT
KIF24	Forward: CAGTATCCCAGAGCGTCATCT
	Reverse: CATCATTGCTGGCATTTCTGTC
VDAC3	Forward: TCAGATGAGTTTTGACACAGCC
	Reverse: GAAGTCCGCAGCCTTGTAAC
Actin	Forward: GCTCGTCGTCGACAACGGCT
	Reverse: CAAACATGATCTGGCTCATCTTCTC
GAPDH	Forward: CAAGGCTGTGGGCAAGGT
	Reverse: GGAAGGCCATGCCAGTGA
